# Supplementary material for: Oxido{N-[(2-oxido-1-naphthyl-κO)methyl­idene]asparaginato-κ2 O 1,N 2}(1,10-phenanthroline-κ2 N,N′)vanadium(IV) N,N-dimethyl­formamide monosolvate
Source: Acta Crystallogr Sect E Struct Rep Online. 2010 Aug 4;66(Pt 9):m1051. doi: 10.1107/S1600536810030126 (PMC3007907; doi:10.1107/S1600536810030126)
Supplement: Supplementary file 1 [file e-66-m1051-sup1.cif]

##############################################################################
###                                                                        ###
###        Electronic paper (Acta Crystallographica Section E)             ###
###                                                                        ###
##############################################################################
#                                                                            #
# This CIF contains the data in a paper accepted for publication in Acta     #
# Crystallographica Section E. It conforms to the requirements of Notes      #
# for Authors for Section E, and has been peer reviewed under the auspices   #
# of the IUCr Commission on Journals.                                        #
#                                                                            #
# Full details of the Crystallographic Information File format               #
# are given in the paper "The Crystallographic Information File (CIF):       #
# a New Standard Archive File for Crystallography" by S. R. Hall, F. H.      #
# Allen and I. D. Brown [Acta Cryst. (1991), A47, 655-685].                  #
#                                                                            #
# The current version of the core CIF dictionary is obtainable from          #
# ftp://ftp.iucr.org/pub/cif_core.dic. The current version number is 2.4.    #
#                                                                            #
# Software is freely available for graphical display of the structure(s) in  #
# this CIF.  For information consult the CIF home page http://www.iucr.org/  #
# cif/home.html                                                              #
#                                                                            #
# This file may be used for bona fide research purposes within the           #
# scientific community so long as proper attribution is given to the journal # 
# article from which it was obtained.                                        #
#                                                                            #
##############################################################################
                                             
data_global
_audit_creation_method     SHELXL-97
_journal_date_recd_electronic     2010-07-20
_journal_date_accepted     2010-07-28
_journal_name_full     'Acta Crystallographica, Section E'
_journal_year     2010
_journal_volume     66
_journal_issue      9
_journal_page_first     m1051
_journal_page_last     m1051
_journal_paper_category     QM
_journal_coeditor_code     PV2309
_publ_contact_author_name     'Dr. Lianzhi Li'
_publ_contact_author_address
;
  School of Chemistry and Chemical Engineering
  Liaocheng University
  Shandong 252059
  People's Republic of China
;
_publ_contact_author_email     lilianzhi1963@yahoo.com.cn
_publ_contact_author_fax     ?
_publ_contact_author_phone     '86 635 8239656'
_publ_section_title
;\
Oxido{<i>N</i>-[(2-oxido-1-naphthyl-\k<i>O</i>)methylidene]asparaginato-\
\k^2^<i>O</i>^1^,<i>N</i>^2^}(1,10-phenanthroline-\k^2^<i>N</i>,<i>N</i>')\
vanadium(IV) <i>N</i>,<i>N</i>-dimethylformamide monosolvate
;
loop_
    _publ_author_name
    _publ_author_footnote
    _publ_author_address
    'Lin Bian' .
; School of Chemistry and Chemical Engineering
  Liaocheng University
  Shandong 252059
  People's Republic of China
;
    'Lianzhi Li' .
; School of Chemistry and Chemical Engineering
  Liaocheng University
  Shandong 252059
  People's Republic of China
;
    'Qingfu Zhang' .
; School of Chemistry and Chemical Engineering
  Liaocheng University
  Shandong 252059
  People's Republic of China
;
    'Daqi Wang' .
; School of Chemistry and Chemical Engineering
  Liaocheng University
  Shandong 252059
  People's Republic of China
;
data_I
_audit_creation_method     SHELXL-97
_chemical_name_systematic
;
Oxido{<i>N</i>-[(2-oxido-1-naphthyl-\k<i>O</i>)methylidene]asparaginato-
\k^2^<i>O</i>^1^,<i>N</i>^2^}(1,10-phenanthroline-
\k^2^<i>N</i>,<i>N</i>')vanadium(IV) <i>N</i>,<i>N</i>-dimethylformamide
monosolvate
;
_chemical_name_common     ?
_chemical_formula_moiety     'C27 H20 N4 O5 V, C3 H7 N O'
_chemical_formula_sum     'C30 H27 N5 O6 V'
_chemical_formula_iupac     '[V (C15 H12 N2 O4) O (C12 H8 N2)], C3 H7 N O'
_chemical_formula_weight     604.51
_chemical_melting_point     ?
_symmetry_cell_setting     triclinic
_symmetry_space_group_name_H-M     'P -1'
_symmetry_space_group_name_Hall     '-P 1'
loop_
    _symmetry_equiv_pos_as_xyz
    'x, y, z'
    '-x, -y, -z'
_cell_length_a     10.3570(10)
_cell_length_b     11.1021(12)
_cell_length_c     12.9119(14)
_cell_angle_alpha     101.396(2)
_cell_angle_beta     104.196(2)
_cell_angle_gamma     91.0100(10)
_cell_volume     1407.5(3)
_cell_formula_units_Z     2
_cell_measurement_reflns_used     1024
_cell_measurement_theta_min     2.238
_cell_measurement_theta_max     24.694
_cell_measurement_temperature     298(2)
_exptl_crystal_description     block
_exptl_crystal_colour     brown
_exptl_crystal_size_max     0.36
_exptl_crystal_size_mid     0.31
_exptl_crystal_size_min     0.25
_exptl_crystal_density_diffrn     1.426
_exptl_crystal_density_meas     ?
_exptl_crystal_density_method     'not measured'
_exptl_crystal_F_000     626
_exptl_absorpt_coefficient_mu     0.406
_exptl_absorpt_correction_type     multi-scan
_exptl_absorpt_process_details     '(SADABS; Sheldrick, 1996)'
_exptl_absorpt_correction_T_min     0.8677
_exptl_absorpt_correction_T_max     0.9054
_exptl_special_details
;
;
_diffrn_ambient_temperature     298(2)
_diffrn_radiation_type     MoK\a
_diffrn_radiation_wavelength     0.71073
_diffrn_radiation_source     'fine-focus sealed tube'
_diffrn_radiation_monochromator     graphite
_diffrn_measurement_device_type     'Bruker SMART 1000 CCD area-detector'
_diffrn_measurement_method     '\f and \w scans'
_diffrn_detector_area_resol_mean     ?
_diffrn_reflns_number     7387
_diffrn_reflns_av_R_equivalents     0.0626
_diffrn_reflns_av_sigmaI/netI     0.0826
_diffrn_reflns_theta_min     1.66
_diffrn_reflns_theta_max     25.02
_diffrn_reflns_theta_full     25.02
_diffrn_measured_fraction_theta_max     0.985
_diffrn_measured_fraction_theta_full     0.985
_diffrn_reflns_limit_h_min     -9
_diffrn_reflns_limit_h_max     12
_diffrn_reflns_limit_k_min     -13
_diffrn_reflns_limit_k_max     13
_diffrn_reflns_limit_l_min     -13
_diffrn_reflns_limit_l_max     15
_diffrn_standards_number     0
_diffrn_standards_interval_count     ?
_diffrn_standards_interval_time     ?
_diffrn_standards_decay_%     ?
_refine_special_details
;
Refinement of <i>F</i>^2^ against ALL reflections. The weighted <i>R</i>-factor
<i>wR</i> and goodness of fit <i>S</i> are based on <i>F</i>^2^, conventional
<i>R</i>-factors <i>R</i> are based on <i>F</i>, with <i>F</i> set to zero for
negative <i>F</i>^2^. The threshold expression of <i>F</i>^2^ >
\s(<i>F</i>^2^) is used only for calculating <i>R</i>-factors(gt) <i>etc</i>.
and is not relevant to the choice of reflections for refinement.
<i>R</i>-factors based on <i>F</i>^2^ are statistically about twice as large
as those based on <i>F</i>, and <i>R</i>- factors based on ALL data will be
even larger.
;
_reflns_number_total     4892
_reflns_number_gt     3123
_reflns_threshold_expression     'I>2\s(I)'
_refine_ls_structure_factor_coef     Fsqd
_refine_ls_matrix_type     full
_refine_ls_R_factor_all     0.1109
_refine_ls_R_factor_gt     0.0745
_refine_ls_wR_factor_gt     0.1867
_refine_ls_wR_factor_ref     0.2162
_refine_ls_goodness_of_fit_ref     0.997
_refine_ls_restrained_S_all     0.997
_refine_ls_number_reflns     4892
_refine_ls_number_parameters     411
_refine_ls_number_restraints     0
_refine_ls_hydrogen_treatment     constr
_refine_ls_weighting_scheme     calc
_refine_ls_weighting_details
                  'calc w=1/[\s^2^(Fo^2^)+(0.130P)^2^] where P=(Fo^2^+2Fc^2^)/3'
_atom_sites_solution_hydrogens     geom
_atom_sites_solution_primary     direct
_atom_sites_solution_secondary     difmap
_refine_ls_shift/su_max     0.001
_refine_ls_shift/su_mean     0.000
_refine_diff_density_max     0.736
_refine_diff_density_min     -0.404
_refine_ls_extinction_method     none
_refine_ls_extinction_coef     ?
loop_
    _atom_type_symbol
    _atom_type_description
    _atom_type_scat_dispersion_real
    _atom_type_scat_dispersion_imag
    _atom_type_scat_source
    'C' 'C' 0.0033 0.0016
                         'International Tables Vol C Tables 4.2.6.8 and 6.1.1.4'
    'H' 'H' 0.0000 0.0000
                         'International Tables Vol C Tables 4.2.6.8 and 6.1.1.4'
    'O' 'O' 0.0106 0.0060
                         'International Tables Vol C Tables 4.2.6.8 and 6.1.1.4'
    'N' 'N' 0.0061 0.0033
                         'International Tables Vol C Tables 4.2.6.8 and 6.1.1.4'
    'V' 'V' 0.3005 0.5294
                         'International Tables Vol C Tables 4.2.6.8 and 6.1.1.4'
_computing_data_collection     'SMART (Bruker, 1996)'
_computing_cell_refinement     'SAINT (Bruker, 1996)'
_computing_data_reduction     'SAINT (Bruker, 1996)'
_computing_structure_solution     'SHELXS97 (Sheldrick, 2008)'
_computing_structure_refinement     'SHELXL97 (Sheldrick, 2008)'
_computing_molecular_graphics     'SHELXTL (Sheldrick, 2008)'
_computing_publication_material     'SHELXTL (Sheldrick, 2008)'
loop_
    _atom_site_type_symbol
    _atom_site_label
    _atom_site_fract_x
    _atom_site_fract_y
    _atom_site_fract_z
    _atom_site_U_iso_or_equiv
    _atom_site_adp_type
    _atom_site_calc_flag
    _atom_site_refinement_flags
    _atom_site_occupancy
    _atom_site_disorder_assembly
    _atom_site_disorder_group
    V V1 0.21794(8) 0.72939(7) 0.12980(6) 0.0417(3) Uani d . 1 . .
    N N1 -0.0395(4) 0.8528(4) 0.4060(3) 0.0547(11) Uani d . 1 . .
    H H1A -0.0235 0.8842 0.4747 0.066 Uiso calc R 1 . .
    H H1B -0.0620 0.7755 0.3824 0.066 Uiso calc R 1 . .
    N N2 0.1611(3) 0.9001(3) 0.1906(3) 0.0381(8) Uani d . 1 . .
    N N3 0.2777(3) 0.5734(3) 0.0261(3) 0.0402(9) Uani d . 1 . .
    N N4 0.2988(4) 0.8051(3) -0.0030(3) 0.0435(9) Uani d . 1 . .
    N N5 0.0667(5) 0.5958(5) 0.6803(4) 0.0717(13) Uani d . 1 . .
    O O1 0.0481(3) 0.7362(3) 0.0169(3) 0.0495(8) Uani d . 1 . .
    O O2 -0.1224(3) 0.8505(3) -0.0363(3) 0.0579(9) Uani d . 1 . .
    O O3 0.0023(4) 1.0347(3) 0.3643(3) 0.0595(10) Uani d . 1 . .
    O O4 0.4011(3) 0.7907(3) 0.2145(2) 0.0446(8) Uani d . 1 . .
    O O5 0.1758(3) 0.6444(3) 0.2031(3) 0.0547(9) Uani d . 1 . .
    O O6 0.1289(5) 0.4015(4) 0.6468(5) 0.1162(19) Uani d . 1 . .
    C C1 -0.0249(5) 0.8286(4) 0.0315(4) 0.0453(11) Uani d . 1 . .
    C C2 0.0166(4) 0.9110(4) 0.1475(3) 0.0392(10) Uani d . 1 . .
    H H2 -0.0025 0.9968 0.1456 0.047 Uiso calc R 1 . .
    C C3 -0.0627(5) 0.8583(4) 0.2161(4) 0.0459(11) Uani d . 1 . .
    H H3A -0.1572 0.8630 0.1844 0.055 Uiso calc R 1 . .
    H H3B -0.0462 0.7720 0.2120 0.055 Uiso calc R 1 . .
    C C4 -0.0294(4) 0.9237(4) 0.3364(4) 0.0438(11) Uani d . 1 . .
    C C5 0.2340(4) 0.9935(4) 0.2540(4) 0.0384(10) Uani d . 1 . .
    H H5 0.1917 1.0660 0.2675 0.046 Uiso calc R 1 . .
    C C6 0.3739(4) 0.9979(4) 0.3061(3) 0.0393(10) Uani d . 1 . .
    C C7 0.4499(4) 0.8934(4) 0.2841(3) 0.0390(10) Uani d . 1 . .
    C C8 0.5882(5) 0.9024(4) 0.3411(4) 0.0466(11) Uani d . 1 . .
    H H8 0.6386 0.8353 0.3277 0.056 Uiso calc R 1 . .
    C C9 0.6482(5) 1.0049(5) 0.4137(4) 0.0494(12) Uani d . 1 . .
    H H9 0.7383 1.0060 0.4487 0.059 Uiso calc R 1 . .
    C C10 0.5767(5) 1.1125(4) 0.4385(4) 0.0447(11) Uani d . 1 . .
    C C11 0.4386(5) 1.1087(4) 0.3848(4) 0.0431(11) Uani d . 1 . .
    C C12 0.3706(5) 1.2158(4) 0.4134(4) 0.0549(13) Uani d . 1 . .
    H H12 0.2802 1.2173 0.3804 0.066 Uiso calc R 1 . .
    C C13 0.4364(6) 1.3169(5) 0.4890(4) 0.0613(14) Uani d . 1 . .
    H H13 0.3892 1.3854 0.5061 0.074 Uiso calc R 1 . .
    C C14 0.5722(6) 1.3197(5) 0.5408(4) 0.0623(14) Uani d . 1 . .
    H H14 0.6152 1.3894 0.5910 0.075 Uiso calc R 1 . .
    C C15 0.6402(5) 1.2186(5) 0.5165(4) 0.0546(13) Uani d . 1 . .
    H H15 0.7301 1.2190 0.5517 0.065 Uiso calc R 1 . .
    C C16 0.2636(5) 0.4573(4) 0.0400(4) 0.0464(11) Uani d . 1 . .
    H H16 0.2234 0.4435 0.0940 0.056 Uiso calc R 1 . .
    C C17 0.3071(5) 0.3567(4) -0.0233(4) 0.0538(13) Uani d . 1 . .
    H H17 0.2967 0.2778 -0.0109 0.065 Uiso calc R 1 . .
    C C18 0.3653(5) 0.3757(5) -0.1039(4) 0.0540(13) Uani d . 1 . .
    H H18 0.3962 0.3096 -0.1453 0.065 Uiso calc R 1 . .
    C C19 0.3785(4) 0.4939(4) -0.1242(4) 0.0472(12) Uani d . 1 . .
    C C20 0.3325(4) 0.5912(4) -0.0556(4) 0.0416(11) Uani d . 1 . .
    C C21 0.3453(4) 0.7150(4) -0.0716(4) 0.0424(11) Uani d . 1 . .
    C C22 0.4021(5) 0.7404(5) -0.1544(4) 0.0532(12) Uani d . 1 . .
    C C23 0.4084(5) 0.8629(5) -0.1670(4) 0.0618(14) Uani d . 1 . .
    H H23 0.4442 0.8831 -0.2212 0.074 Uiso calc R 1 . .
    C C24 0.3612(5) 0.9528(5) -0.0986(4) 0.0632(14) Uani d . 1 . .
    H H24 0.3659 1.0345 -0.1055 0.076 Uiso calc R 1 . .
    C C25 0.3058(5) 0.9198(4) -0.0182(4) 0.0516(12) Uani d . 1 . .
    H H25 0.2725 0.9811 0.0264 0.062 Uiso calc R 1 . .
    C C26 0.4361(5) 0.5229(5) -0.2071(4) 0.0609(14) Uani d . 1 . .
    H H26 0.4671 0.4599 -0.2518 0.073 Uiso calc R 1 . .
    C C27 0.4466(5) 0.6385(6) -0.2220(4) 0.0629(15) Uani d . 1 . .
    H H27 0.4836 0.6534 -0.2775 0.076 Uiso calc R 1 . .
    C C28 0.0719(10) 0.4856(9) 0.7005(9) 0.078(3) Uani d P 0.732(13) A 1
    H H28 0.0342 0.4672 0.7543 0.094 Uiso calc PR 0.732(13) A 1
    C C29 0.1211(12) 0.6333(11) 0.5983(8) 0.102(4) Uani d P 0.732(13) A 1
    H H29A 0.1869 0.5782 0.5812 0.153 Uiso calc PR 0.732(13) A 1
    H H29B 0.1620 0.7155 0.6253 0.153 Uiso calc PR 0.732(13) A 1
    H H29C 0.0508 0.6313 0.5336 0.153 Uiso calc PR 0.732(13) A 1
    C C30 0.0016(13) 0.6932(11) 0.7444(10) 0.116(5) Uani d P 0.732(13) A 1
    H H30A -0.0315 0.6592 0.7965 0.174 Uiso calc PR 0.732(13) A 1
    H H30B -0.0711 0.7220 0.6956 0.174 Uiso calc PR 0.732(13) A 1
    H H30C 0.0659 0.7608 0.7822 0.174 Uiso calc PR 0.732(13) A 1
    C C28' 0.140(3) 0.508(2) 0.619(2) 0.085(9) Uani d P 0.268(13) A 2
    H H28' 0.1863 0.5244 0.5694 0.102 Uiso calc PR 0.268(13) A 2
    C C29' -0.006(3) 0.544(3) 0.737(3) 0.103(11) Uani d P 0.268(13) A 2
    H H29D -0.0919 0.5131 0.6904 0.155 Uiso calc PR 0.268(13) A 2
    H H29E -0.0175 0.6058 0.7977 0.155 Uiso calc PR 0.268(13) A 2
    H H29F 0.0401 0.4783 0.7646 0.155 Uiso calc PR 0.268(13) A 2
    C C30' 0.058(3) 0.710(3) 0.657(3) 0.107(11) Uani d P 0.268(13) A 2
    H H30D 0.0192 0.7028 0.5802 0.161 Uiso calc PR 0.268(13) A 2
    H H30E 0.1457 0.7508 0.6764 0.161 Uiso calc PR 0.268(13) A 2
    H H30F 0.0031 0.7568 0.6977 0.161 Uiso calc PR 0.268(13) A 2
loop_
    _atom_site_aniso_label
    _atom_site_aniso_U_11
    _atom_site_aniso_U_22
    _atom_site_aniso_U_33
    _atom_site_aniso_U_12
    _atom_site_aniso_U_13
    _atom_site_aniso_U_23
    V1 0.0477(5) 0.0351(5) 0.0436(5) 0.0085(3) 0.0187(4) 0.0015(3)
    N1 0.077(3) 0.040(2) 0.047(2) 0.008(2) 0.021(2) 0.002(2)
    N2 0.037(2) 0.040(2) 0.0375(19) 0.0059(16) 0.0129(16) 0.0021(17)
    N3 0.038(2) 0.037(2) 0.046(2) 0.0058(15) 0.0151(17) 0.0051(17)
    N4 0.046(2) 0.040(2) 0.046(2) 0.0086(16) 0.0131(18) 0.0085(18)
    N5 0.083(4) 0.059(3) 0.072(3) 0.007(3) 0.015(3) 0.017(3)
    O1 0.046(2) 0.0448(18) 0.0514(18) 0.0068(14) 0.0150(15) -0.0074(16)
    O2 0.051(2) 0.066(2) 0.0485(19) 0.0130(17) 0.0027(17) 0.0049(18)
    O3 0.085(3) 0.042(2) 0.054(2) 0.0017(17) 0.0326(19) -0.0018(17)
    O4 0.0460(19) 0.0415(18) 0.0442(17) 0.0115(14) 0.0158(15) -0.0021(15)
    O5 0.066(2) 0.0460(19) 0.056(2) 0.0083(15) 0.0253(18) 0.0080(16)
    O6 0.129(5) 0.050(3) 0.145(5) 0.005(3) -0.002(4) 0.009(3)
    C1 0.050(3) 0.042(3) 0.046(3) 0.002(2) 0.018(2) 0.006(2)
    C2 0.037(3) 0.038(2) 0.043(2) 0.0082(18) 0.013(2) 0.004(2)
    C3 0.047(3) 0.046(3) 0.046(3) 0.006(2) 0.019(2) 0.003(2)
    C4 0.044(3) 0.045(3) 0.042(3) 0.010(2) 0.018(2) 0.000(2)
    C5 0.044(3) 0.033(2) 0.045(2) 0.0075(19) 0.022(2) 0.009(2)
    C6 0.042(3) 0.040(2) 0.039(2) 0.0059(19) 0.015(2) 0.011(2)
    C7 0.042(3) 0.044(3) 0.036(2) 0.0063(19) 0.017(2) 0.010(2)
    C8 0.046(3) 0.051(3) 0.045(3) 0.012(2) 0.016(2) 0.009(2)
    C9 0.045(3) 0.057(3) 0.048(3) 0.010(2) 0.015(2) 0.014(3)
    C10 0.046(3) 0.049(3) 0.042(2) -0.002(2) 0.016(2) 0.011(2)
    C11 0.048(3) 0.041(3) 0.043(2) 0.003(2) 0.018(2) 0.006(2)
    C12 0.058(3) 0.045(3) 0.054(3) 0.004(2) 0.009(3) -0.002(2)
    C13 0.074(4) 0.039(3) 0.065(3) 0.001(2) 0.017(3) -0.002(3)
    C14 0.071(4) 0.051(3) 0.057(3) -0.013(3) 0.013(3) -0.004(3)
    C15 0.054(3) 0.055(3) 0.051(3) -0.009(2) 0.012(2) 0.005(3)
    C16 0.046(3) 0.034(2) 0.058(3) 0.0005(19) 0.015(2) 0.003(2)
    C17 0.048(3) 0.038(3) 0.065(3) 0.001(2) 0.007(3) -0.004(2)
    C18 0.049(3) 0.049(3) 0.053(3) 0.010(2) 0.009(2) -0.013(2)
    C19 0.040(3) 0.052(3) 0.042(3) 0.008(2) 0.008(2) -0.005(2)
    C20 0.039(3) 0.044(3) 0.039(2) 0.008(2) 0.010(2) 0.002(2)
    C21 0.040(3) 0.048(3) 0.038(2) 0.008(2) 0.008(2) 0.008(2)
    C22 0.051(3) 0.066(3) 0.045(3) 0.009(2) 0.015(2) 0.012(3)
    C23 0.068(4) 0.075(4) 0.053(3) 0.005(3) 0.024(3) 0.027(3)
    C24 0.073(4) 0.059(3) 0.067(3) 0.010(3) 0.023(3) 0.028(3)
    C25 0.055(3) 0.044(3) 0.058(3) 0.008(2) 0.014(3) 0.013(2)
    C26 0.056(3) 0.073(4) 0.048(3) 0.015(3) 0.017(3) -0.005(3)
    C27 0.064(4) 0.083(4) 0.045(3) 0.011(3) 0.025(3) 0.006(3)
    C28 0.075(7) 0.063(6) 0.091(7) -0.004(5) 0.009(5) 0.022(6)
    C29 0.131(10) 0.096(9) 0.083(7) 0.000(7) 0.017(7) 0.043(7)
    C30 0.141(10) 0.096(8) 0.099(8) 0.062(7) 0.021(7) 0.001(7)
    C28' 0.10(2) 0.065(17) 0.095(19) 0.000(13) 0.022(16) 0.020(15)
    C29' 0.11(3) 0.10(2) 0.11(2) 0.001(19) 0.04(2) 0.017(19)
    C30' 0.11(2) 0.09(2) 0.12(3) 0.012(17) 0.02(2) 0.02(2)
_geom_special_details
;
All e.s.d.'s (except the e.s.d. in the dihedral angle between two l.s. planes)
are estimated using the full covariance matrix. The cell e.s.d.'s are taken
into account individually in the estimation of e.s.d.'s in distances, angles
and torsion angles; correlations between e.s.d.'s in cell parameters are only
used when they are defined by crystal symmetry. An approximate (isotropic)
treatment of cell e.s.d.'s is used for estimating e.s.d.'s involving l.s.
planes.
;
loop_
    _geom_bond_atom_site_label_1
    _geom_bond_atom_site_label_2
    _geom_bond_site_symmetry_2
    _geom_bond_distance
    _geom_bond_publ_flag
    V1 O5 . 1.587(3) ?
    V1 O4 . 1.975(3) ?
    V1 O1 . 2.004(3) ?
    V1 N2 . 2.057(3) ?
    V1 N3 . 2.168(3) ?
    V1 N4 . 2.366(4) ?
    N1 C4 . 1.326(6) ?
    N1 H1A . 0.8600 ?
    N1 H1B . 0.8600 ?
    N2 C5 . 1.284(5) ?
    N2 C2 . 1.480(5) ?
    N3 C16 . 1.346(5) ?
    N3 C20 . 1.359(5) ?
    N4 C25 . 1.329(6) ?
    N4 C21 . 1.376(6) ?
    N5 C28 . 1.299(10) ?
    N5 C30' . 1.36(3) ?
    N5 C29' . 1.36(3) ?
    N5 C29 . 1.439(11) ?
    N5 C28' . 1.48(3) ?
    N5 C30 . 1.503(11) ?
    O1 C1 . 1.297(5) ?
    O2 C1 . 1.226(6) ?
    O3 C4 . 1.228(5) ?
    O4 C7 . 1.310(5) ?
    O6 C28 . 1.290(12) ?
    O6 C28' . 1.31(3) ?
    C1 C2 . 1.547(6) ?
    C2 C3 . 1.531(6) ?
    C2 H2 . 0.9800 ?
    C3 C4 . 1.530(6) ?
    C3 H3A . 0.9700 ?
    C3 H3B . 0.9700 ?
    C5 C6 . 1.436(6) ?
    C5 H5 . 0.9300 ?
    C6 C7 . 1.435(6) ?
    C6 C11 . 1.462(6) ?
    C7 C8 . 1.432(6) ?
    C8 C9 . 1.352(6) ?
    C8 H8 . 0.9300 ?
    C9 C10 . 1.440(7) ?
    C9 H9 . 0.9300 ?
    C10 C15 . 1.419(6) ?
    C10 C11 . 1.424(6) ?
    C11 C12 . 1.424(7) ?
    C12 C13 . 1.375(7) ?
    C12 H12 . 0.9300 ?
    C13 C14 . 1.398(7) ?
    C13 H13 . 0.9300 ?
    C14 C15 . 1.361(7) ?
    C14 H14 . 0.9300 ?
    C15 H15 . 0.9300 ?
    C16 C17 . 1.399(6) ?
    C16 H16 . 0.9300 ?
    C17 C18 . 1.370(7) ?
    C17 H17 . 0.9300 ?
    C18 C19 . 1.398(7) ?
    C18 H18 . 0.9300 ?
    C19 C20 . 1.423(6) ?
    C19 C26 . 1.432(7) ?
    C20 C21 . 1.438(6) ?
    C21 C22 . 1.410(6) ?
    C22 C23 . 1.403(7) ?
    C22 C27 . 1.443(7) ?
    C23 C24 . 1.377(7) ?
    C23 H23 . 0.9300 ?
    C24 C25 . 1.406(7) ?
    C24 H24 . 0.9300 ?
    C25 H25 . 0.9300 ?
    C26 C27 . 1.342(8) ?
    C26 H26 . 0.9300 ?
    C27 H27 . 0.9300 ?
    C28 H28 . 0.9300 ?
    C29 H29A . 0.9600 ?
    C29 H29B . 0.9600 ?
    C29 H29C . 0.9600 ?
    C30 H30A . 0.9600 ?
    C30 H30B . 0.9600 ?
    C30 H30C . 0.9600 ?
    C28' H28' . 0.9300 ?
    C29' H29D . 0.9600 ?
    C29' H29E . 0.9600 ?
    C29' H29F . 0.9600 ?
    C30' H30D . 0.9600 ?
    C30' H30E . 0.9600 ?
    C30' H30F . 0.9600 ?
loop_
    _geom_angle_atom_site_label_1
    _geom_angle_atom_site_label_2
    _geom_angle_atom_site_label_3
    _geom_angle_site_symmetry_1
    _geom_angle_site_symmetry_3
    _geom_angle
    _geom_angle_publ_flag
    O5 V1 O4 . . 101.87(16) ?
    O5 V1 O1 . . 103.57(16) ?
    O4 V1 O1 . . 153.16(14) ?
    O5 V1 N2 . . 103.66(15) ?
    O4 V1 N2 . . 86.43(13) ?
    O1 V1 N2 . . 79.44(13) ?
    O5 V1 N3 . . 91.99(15) ?
    O4 V1 N3 . . 95.45(12) ?
    O1 V1 N3 . . 92.06(13) ?
    N2 V1 N3 . . 163.53(14) ?
    O5 V1 N4 . . 164.43(15) ?
    O4 V1 N4 . . 79.26(13) ?
    O1 V1 N4 . . 78.54(13) ?
    N2 V1 N4 . . 91.91(13) ?
    N3 V1 N4 . . 72.46(13) ?
    C4 N1 H1A . . 120.0 ?
    C4 N1 H1B . . 120.0 ?
    H1A N1 H1B . . 120.0 ?
    C5 N2 C2 . . 119.5(4) ?
    C5 N2 V1 . . 128.8(3) ?
    C2 N2 V1 . . 111.7(2) ?
    C16 N3 C20 . . 117.8(4) ?
    C16 N3 V1 . . 122.2(3) ?
    C20 N3 V1 . . 120.0(3) ?
    C25 N4 C21 . . 117.7(4) ?
    C25 N4 V1 . . 129.1(3) ?
    C21 N4 V1 . . 113.2(3) ?
    C28 N5 C30' . . 178.4(15) ?
    C28 N5 C29' . . 52.5(14) ?
    C30' N5 C29' . . 127(2) ?
    C28 N5 C29 . . 123.9(9) ?
    C30' N5 C29 . . 56.0(15) ?
    C29' N5 C29 . . 166.6(15) ?
    C28 N5 C28' . . 63.0(11) ?
    C30' N5 C28' . . 117.0(19) ?
    C29' N5 C28' . . 114.5(18) ?
    C29 N5 C28' . . 61.0(11) ?
    C28 N5 C30 . . 120.2(9) ?
    C30' N5 C30 . . 59.9(16) ?
    C29' N5 C30 . . 69.4(15) ?
    C29 N5 C30 . . 115.9(9) ?
    C28' N5 C30 . . 175.2(12) ?
    C1 O1 V1 . . 119.2(3) ?
    C7 O4 V1 . . 132.7(3) ?
    C28 O6 C28' . . 68.3(13) ?
    O2 C1 O1 . . 125.4(4) ?
    O2 C1 C2 . . 120.4(4) ?
    O1 C1 C2 . . 114.2(4) ?
    N2 C2 C3 . . 110.1(4) ?
    N2 C2 C1 . . 107.0(3) ?
    C3 C2 C1 . . 106.6(3) ?
    N2 C2 H2 . . 111.0 ?
    C3 C2 H2 . . 111.0 ?
    C1 C2 H2 . . 111.0 ?
    C4 C3 C2 . . 114.5(4) ?
    C4 C3 H3A . . 108.6 ?
    C2 C3 H3A . . 108.6 ?
    C4 C3 H3B . . 108.6 ?
    C2 C3 H3B . . 108.6 ?
    H3A C3 H3B . . 107.6 ?
    O3 C4 N1 . . 123.5(4) ?
    O3 C4 C3 . . 121.1(4) ?
    N1 C4 C3 . . 115.4(4) ?
    N2 C5 C6 . . 126.9(4) ?
    N2 C5 H5 . . 116.6 ?
    C6 C5 H5 . . 116.6 ?
    C7 C6 C5 . . 120.7(4) ?
    C7 C6 C11 . . 119.7(4) ?
    C5 C6 C11 . . 119.6(4) ?
    O4 C7 C8 . . 118.0(4) ?
    O4 C7 C6 . . 124.1(4) ?
    C8 C7 C6 . . 117.9(4) ?
    C9 C8 C7 . . 122.5(4) ?
    C9 C8 H8 . . 118.8 ?
    C7 C8 H8 . . 118.8 ?
    C8 C9 C10 . . 121.9(5) ?
    C8 C9 H9 . . 119.1 ?
    C10 C9 H9 . . 119.1 ?
    C15 C10 C11 . . 120.5(4) ?
    C15 C10 C9 . . 121.3(5) ?
    C11 C10 C9 . . 118.2(4) ?
    C10 C11 C12 . . 116.6(4) ?
    C10 C11 C6 . . 119.8(4) ?
    C12 C11 C6 . . 123.6(4) ?
    C13 C12 C11 . . 121.0(5) ?
    C13 C12 H12 . . 119.5 ?
    C11 C12 H12 . . 119.5 ?
    C12 C13 C14 . . 121.9(5) ?
    C12 C13 H13 . . 119.1 ?
    C14 C13 H13 . . 119.1 ?
    C15 C14 C13 . . 118.8(5) ?
    C15 C14 H14 . . 120.6 ?
    C13 C14 H14 . . 120.6 ?
    C14 C15 C10 . . 121.3(5) ?
    C14 C15 H15 . . 119.4 ?
    C10 C15 H15 . . 119.4 ?
    N3 C16 C17 . . 122.6(4) ?
    N3 C16 H16 . . 118.7 ?
    C17 C16 H16 . . 118.7 ?
    C18 C17 C16 . . 119.3(5) ?
    C18 C17 H17 . . 120.4 ?
    C16 C17 H17 . . 120.4 ?
    C17 C18 C19 . . 120.5(4) ?
    C17 C18 H18 . . 119.8 ?
    C19 C18 H18 . . 119.8 ?
    C18 C19 C20 . . 116.8(4) ?
    C18 C19 C26 . . 124.7(4) ?
    C20 C19 C26 . . 118.6(5) ?
    N3 C20 C19 . . 123.1(4) ?
    N3 C20 C21 . . 117.7(4) ?
    C19 C20 C21 . . 119.2(4) ?
    N4 C21 C22 . . 122.7(4) ?
    N4 C21 C20 . . 116.5(4) ?
    C22 C21 C20 . . 120.8(4) ?
    C23 C22 C21 . . 117.7(5) ?
    C23 C22 C27 . . 124.4(5) ?
    C21 C22 C27 . . 117.9(5) ?
    C24 C23 C22 . . 119.6(5) ?
    C24 C23 H23 . . 120.2 ?
    C22 C23 H23 . . 120.2 ?
    C23 C24 C25 . . 119.2(5) ?
    C23 C24 H24 . . 120.4 ?
    C25 C24 H24 . . 120.4 ?
    N4 C25 C24 . . 123.1(5) ?
    N4 C25 H25 . . 118.4 ?
    C24 C25 H25 . . 118.4 ?
    C27 C26 C19 . . 121.8(5) ?
    C27 C26 H26 . . 119.1 ?
    C19 C26 H26 . . 119.1 ?
    C26 C27 C22 . . 121.7(5) ?
    C26 C27 H27 . . 119.1 ?
    C22 C27 H27 . . 119.1 ?
    O6 C28 N5 . . 120.8(9) ?
    O6 C28 H28 . . 119.6 ?
    N5 C28 H28 . . 119.6 ?
    N5 C29 H29A . . 109.5 ?
    N5 C29 H29B . . 109.5 ?
    N5 C29 H29C . . 109.5 ?
    N5 C30 H30A . . 109.5 ?
    N5 C30 H30B . . 109.5 ?
    N5 C30 H30C . . 109.5 ?
    O6 C28' N5 . . 107.7(19) ?
    O6 C28' H28' . . 126.1 ?
    N5 C28' H28' . . 126.1 ?
    N5 C29' H29D . . 109.5 ?
    N5 C29' H29E . . 109.5 ?
    H29D C29' H29E . . 109.5 ?
    N5 C29' H29F . . 109.5 ?
    H29D C29' H29F . . 109.5 ?
    H29E C29' H29F . . 109.5 ?
    N5 C30' H30D . . 109.5 ?
    N5 C30' H30E . . 109.5 ?
    H30D C30' H30E . . 109.5 ?
    N5 C30' H30F . . 109.5 ?
    H30D C30' H30F . . 109.5 ?
    H30E C30' H30F . . 109.5 ?
loop_
    _geom_torsion_atom_site_label_1
    _geom_torsion_atom_site_label_2
    _geom_torsion_atom_site_label_3
    _geom_torsion_atom_site_label_4
    _geom_torsion_site_symmetry_1
    _geom_torsion_site_symmetry_2
    _geom_torsion_site_symmetry_3
    _geom_torsion_site_symmetry_4
    _geom_torsion
    _geom_torsion_publ_flag
    O5 V1 N2 C5 . . . . 102.7(4) ?
    O4 V1 N2 C5 . . . . 1.4(4) ?
    O1 V1 N2 C5 . . . . -155.7(4) ?
    N3 V1 N2 C5 . . . . -95.8(6) ?
    N4 V1 N2 C5 . . . . -77.7(4) ?
    O5 V1 N2 C2 . . . . -80.4(3) ?
    O4 V1 N2 C2 . . . . 178.3(3) ?
    O1 V1 N2 C2 . . . . 21.2(3) ?
    N3 V1 N2 C2 . . . . 81.1(5) ?
    N4 V1 N2 C2 . . . . 99.2(3) ?
    O5 V1 N3 C16 . . . . 2.5(4) ?
    O4 V1 N3 C16 . . . . 104.7(3) ?
    O1 V1 N3 C16 . . . . -101.1(4) ?
    N2 V1 N3 C16 . . . . -159.5(4) ?
    N4 V1 N3 C16 . . . . -178.4(4) ?
    O5 V1 N3 C20 . . . . -176.8(3) ?
    O4 V1 N3 C20 . . . . -74.7(3) ?
    O1 V1 N3 C20 . . . . 79.5(3) ?
    N2 V1 N3 C20 . . . . 21.2(7) ?
    N4 V1 N3 C20 . . . . 2.2(3) ?
    O5 V1 N4 C25 . . . . -178.2(6) ?
    O4 V1 N4 C25 . . . . -82.5(4) ?
    O1 V1 N4 C25 . . . . 82.3(4) ?
    N2 V1 N4 C25 . . . . 3.5(4) ?
    N3 V1 N4 C25 . . . . 178.2(4) ?
    O5 V1 N4 C21 . . . . 1.1(8) ?
    O4 V1 N4 C21 . . . . 96.8(3) ?
    O1 V1 N4 C21 . . . . -98.4(3) ?
    N2 V1 N4 C21 . . . . -177.2(3) ?
    N3 V1 N4 C21 . . . . -2.5(3) ?
    O5 V1 O1 C1 . . . . 96.2(3) ?
    O4 V1 O1 C1 . . . . -64.9(4) ?
    N2 V1 O1 C1 . . . . -5.5(3) ?
    N3 V1 O1 C1 . . . . -171.3(3) ?
    N4 V1 O1 C1 . . . . -99.6(3) ?
    O5 V1 O4 C7 . . . . -97.9(4) ?
    O1 V1 O4 C7 . . . . 63.3(5) ?
    N2 V1 O4 C7 . . . . 5.3(4) ?
    N3 V1 O4 C7 . . . . 168.9(4) ?
    N4 V1 O4 C7 . . . . 98.0(4) ?
    V1 O1 C1 O2 . . . . 171.5(4) ?
    V1 O1 C1 C2 . . . . -11.2(5) ?
    C5 N2 C2 C3 . . . . -98.3(4) ?
    V1 N2 C2 C3 . . . . 84.5(3) ?
    C5 N2 C2 C1 . . . . 146.2(4) ?
    V1 N2 C2 C1 . . . . -31.0(4) ?
    O2 C1 C2 N2 . . . . -155.0(4) ?
    O1 C1 C2 N2 . . . . 27.5(5) ?
    O2 C1 C2 C3 . . . . 87.2(5) ?
    O1 C1 C2 C3 . . . . -90.3(4) ?
    N2 C2 C3 C4 . . . . 61.0(5) ?
    C1 C2 C3 C4 . . . . 176.7(4) ?
    C2 C3 C4 O3 . . . . 33.3(6) ?
    C2 C3 C4 N1 . . . . -147.8(4) ?
    C2 N2 C5 C6 . . . . 177.5(4) ?
    V1 N2 C5 C6 . . . . -5.9(6) ?
    N2 C5 C6 C7 . . . . 4.5(6) ?
    N2 C5 C6 C11 . . . . -173.8(4) ?
    V1 O4 C7 C8 . . . . 172.9(3) ?
    V1 O4 C7 C6 . . . . -7.7(6) ?
    C5 C6 C7 O4 . . . . 2.3(6) ?
    C11 C6 C7 O4 . . . . -179.4(4) ?
    C5 C6 C7 C8 . . . . -178.3(4) ?
    C11 C6 C7 C8 . . . . 0.0(6) ?
    O4 C7 C8 C9 . . . . 179.3(4) ?
    C6 C7 C8 C9 . . . . -0.1(6) ?
    C7 C8 C9 C10 . . . . -0.1(7) ?
    C8 C9 C10 C15 . . . . 178.7(4) ?
    C8 C9 C10 C11 . . . . 0.6(7) ?
    C15 C10 C11 C12 . . . . 0.4(6) ?
    C9 C10 C11 C12 . . . . 178.5(4) ?
    C15 C10 C11 C6 . . . . -178.9(4) ?
    C9 C10 C11 C6 . . . . -0.7(6) ?
    C7 C6 C11 C10 . . . . 0.4(6) ?
    C5 C6 C11 C10 . . . . 178.7(4) ?
    C7 C6 C11 C12 . . . . -178.7(4) ?
    C5 C6 C11 C12 . . . . -0.5(6) ?
    C10 C11 C12 C13 . . . . 0.1(7) ?
    C6 C11 C12 C13 . . . . 179.3(4) ?
    C11 C12 C13 C14 . . . . 0.1(8) ?
    C12 C13 C14 C15 . . . . -0.8(8) ?
    C13 C14 C15 C10 . . . . 1.3(7) ?
    C11 C10 C15 C14 . . . . -1.1(7) ?
    C9 C10 C15 C14 . . . . -179.2(5) ?
    C20 N3 C16 C17 . . . . 2.2(7) ?
    V1 N3 C16 C17 . . . . -177.2(3) ?
    N3 C16 C17 C18 . . . . -0.7(7) ?
    C16 C17 C18 C19 . . . . -1.4(7) ?
    C17 C18 C19 C20 . . . . 1.7(7) ?
    C17 C18 C19 C26 . . . . -179.2(4) ?
    C16 N3 C20 C19 . . . . -1.8(6) ?
    V1 N3 C20 C19 . . . . 177.6(3) ?
    C16 N3 C20 C21 . . . . 178.9(4) ?
    V1 N3 C20 C21 . . . . -1.7(5) ?
    C18 C19 C20 N3 . . . . -0.1(7) ?
    C26 C19 C20 N3 . . . . -179.3(4) ?
    C18 C19 C20 C21 . . . . 179.1(4) ?
    C26 C19 C20 C21 . . . . 0.0(7) ?
    C25 N4 C21 C22 . . . . 1.6(6) ?
    V1 N4 C21 C22 . . . . -177.8(3) ?
    C25 N4 C21 C20 . . . . -178.0(4) ?
    V1 N4 C21 C20 . . . . 2.6(5) ?
    N3 C20 C21 N4 . . . . -0.8(6) ?
    C19 C20 C21 N4 . . . . 179.9(4) ?
    N3 C20 C21 C22 . . . . 179.6(4) ?
    C19 C20 C21 C22 . . . . 0.3(7) ?
    N4 C21 C22 C23 . . . . -1.1(7) ?
    C20 C21 C22 C23 . . . . 178.5(4) ?
    N4 C21 C22 C27 . . . . -179.6(4) ?
    C20 C21 C22 C27 . . . . 0.0(7) ?
    C21 C22 C23 C24 . . . . 0.7(8) ?
    C27 C22 C23 C24 . . . . 179.1(5) ?
    C22 C23 C24 C25 . . . . -0.9(8) ?
    C21 N4 C25 C24 . . . . -1.7(7) ?
    V1 N4 C25 C24 . . . . 177.6(4) ?
    C23 C24 C25 N4 . . . . 1.4(8) ?
    C18 C19 C26 C27 . . . . -179.6(5) ?
    C20 C19 C26 C27 . . . . -0.5(7) ?
    C19 C26 C27 C22 . . . . 0.9(8) ?
    C23 C22 C27 C26 . . . . -178.9(5) ?
    C21 C22 C27 C26 . . . . -0.6(8) ?
    C28' O6 C28 N5 . . . . 3.5(14) ?
    C29' N5 C28 O6 . . . . 165(2) ?
    C29 N5 C28 O6 . . . . 0.5(13) ?
    C28' N5 C28 O6 . . . . -3.2(13) ?
    C30 N5 C28 O6 . . . . -179.2(8) ?
    C28 O6 C28' N5 . . . . -2.8(11) ?
    C28 N5 C28' O6 . . . . 2.9(11) ?
    C30' N5 C28' O6 . . . . -175.3(18) ?
    C29' N5 C28' O6 . . . . -8(2) ?
    C29 N5 C28' O6 . . . . -174(2) ?
loop_
    _geom_hbond_atom_site_label_D
    _geom_hbond_atom_site_label_H
    _geom_hbond_atom_site_label_A
    _geom_hbond_site_symmetry_A
    _geom_hbond_distance_DH
    _geom_hbond_distance_HA
    _geom_hbond_distance_DA
    _geom_hbond_angle_DHA
    _geom_hbond_publ_flag
    N1 H1A O3 2_576 0.86 2.05 2.909(5) 175 y
    N1 H1B O6 2_566 0.86 2.00 2.852(6) 169 y
    C16 H16 O5 . 0.93 2.52 2.975(5) 111 ?
    C29 H29A O6 . 0.96 2.41 2.764(11) 102 ?
    C29 H29C O6 2_566 0.96 2.56 3.511(12) 173 ?
    C25 H25 O2 2_575 0.93 2.46 3.275(6) 147 ?
    C17 H17 O2 2_565 0.93 2.54 3.288(6) 138 ?
