# Supplementary material for: Oxido{N-[(2-oxido-1-naphthyl-κO)methyl­idene]asparaginato-κ2 O 1,N 2}(1,10-phenanthroline-κ2 N,N′)vanadium(IV) N,N-dimethyl­formamide monosolvate
Source: Acta Crystallogr Sect E Struct Rep Online. 2010 Aug 4;66(Pt 9):m1051. doi: 10.1107/S1600536810030126 (PMC3007907; doi:10.1107/S1600536810030126)
Supplement: Supplementary file 2 [file e-66-m1051-Isup2.hkl]

# 
# h,k,l, Fc-squared, Fo-squared, sigma(Fo-squared) and status flag 
# 
data_I
_shelx_title ' 100109c in P-1' 
_shelx_refln_list_code          4 
_shelx_F_calc_maximum      176.45 
_exptl_crystal_F_000       626.00 
_reflns_d_resolution_high  0.8402 
 
loop_ 
 _symmetry_equiv_pos_as_xyz 
 'x, y, z' 
 '-x, -y, -z' 
 
_cell_length_a    10.3570 
_cell_length_b    11.1021 
_cell_length_c    12.9119 
_cell_angle_alpha 101.396 
_cell_angle_beta  104.196 
_cell_angle_gamma  91.010 
 
_shelx_F_squared_multiplier     1.000 
 
loop_ 
 _refln_index_h 
 _refln_index_k 
 _refln_index_l 
 _refln_F_squared_calc 
 _refln_F_squared_meas 
 _refln_F_squared_sigma 
 _refln_observed_status 
   1   0   0      196.87      129.71      5.18 o 
   2   0   0     1526.92     1616.99     26.98 o 
   3   0   0     6367.51     5764.10     68.67 o 
   4   0   0      282.83      472.23     22.89 o 
   5   0   0     3607.25     4462.93     73.85 o 
   6   0   0      151.88      138.16     17.17 o 
   7   0   0        5.95        2.45     14.99 o 
   8   0   0       16.40       25.89     17.44 o 
   9   0   0       41.56       56.95     17.17 o 
  10   0   0       13.37       13.19     11.74 o 
  11   0   0       12.01       26.20     12.70 o 
 -11   1   0        9.94       13.69     15.80 o 
 -10   1   0       28.32       31.11     12.20 o 
  -9   1   0      162.33      154.23     26.16 o 
  -8   1   0      183.14      195.65     23.98 o 
  -7   1   0       15.80       24.52     15.26 o 
  -6   1   0      102.44      135.16     17.44 o 
  -5   1   0      249.40      302.19     43.87 o 
  -4   1   0     1782.64     1745.96    153.41 o 
  -3   1   0     2802.21     3070.47    208.05 o 
  -2   1   0     4872.43     5601.65     38.06 o 
  -1   1   0     7268.61     8992.35     76.30 o 
   0   1   0     1117.30     1174.79    150.83 o 
   1   1   0     8727.08     7818.61     47.79 o 
   2   1   0      101.85       83.21      3.76 o 
   3   1   0      341.52      275.97     31.61 o 
   4   1   0     1015.58      903.99    126.03 o 
   5   1   0     1572.45     1625.16     45.78 o 
   6   1   0      886.42      869.81     37.60 o 
   7   1   0       99.98      149.87     21.80 o 
   8   1   0        4.25       -4.09     11.44 o 
   9   1   0       27.62        5.99     11.44 o 
  10   1   0       26.33       33.15     11.58 o 
  11   1   0        5.50       -1.88     12.95 o 
 -11   2   0       91.70      132.07     17.72 o 
 -10   2   0        2.64       -0.20     11.44 o 
  -9   2   0       10.84        9.26     18.80 o 
  -8   2   0       31.44       46.60     18.26 o 
  -7   2   0      559.57      550.44     32.15 o 
  -6   2   0      682.83      796.24     66.90 o 
  -5   2   0       11.67       17.80      4.98 o 
  -4   2   0       48.20       54.73      6.27 o 
  -3   2   0     1463.80     1529.87     22.62 o 
  -2   2   0     4654.26     5534.11     55.59 o 
  -1   2   0       85.11      112.00      7.90 o 
   0   2   0      362.77      399.80     16.49 o 
   1   2   0       40.73       21.56      4.09 o 
   2   2   0     1806.08     1380.46    103.14 o 
   3   2   0        3.69        1.09      3.00 o 
   4   2   0       74.63       64.59      8.61 o 
   5   2   0     1496.68     1790.57     49.87 o 
   6   2   0       16.02       10.08     13.08 o 
   7   2   0       82.32       83.11     16.89 o 
   8   2   0      173.57      222.90     25.61 o 
   9   2   0       42.10       58.87     20.16 o 
  10   2   0       81.15       88.56     21.80 o 
  11   2   0      101.89      130.85     46.32 o 
 -11   3   0       48.71       46.32     17.17 o 
 -10   3   0       54.70       66.93     36.92 o 
  -9   3   0      103.45      117.99     21.80 o 
  -8   3   0       40.23       37.88     17.71 o 
  -7   3   0      812.76      950.74     40.33 o 
  -6   3   0     2437.37     2598.82    124.12 o 
  -5   3   0      965.83     1050.11     21.53 o 
  -4   3   0       23.58       17.88     10.49 o 
  -3   3   0       16.49       10.08      4.90 o 
  -2   3   0      230.24      205.46     11.99 o 
  -1   3   0      712.34      646.36     18.26 o 
   0   3   0      138.22      156.35      6.12 o 
   1   3   0     1512.31     1212.59     18.75 o 
   2   3   0     1806.51     1744.85    161.04 o 
   3   3   0       12.39        8.86      5.86 o 
   4   3   0      294.41      183.72     44.55 o 
   5   3   0        2.60        1.85      3.93 o 
   6   3   0      220.91      213.36     21.80 o 
   7   3   0        9.68        7.90     12.26 o 
   8   3   0       52.86       59.96     14.17 o 
   9   3   0      100.02       98.64     20.57 o 
  10   3   0       67.90      133.89     18.80 o 
  11   3   0       18.10       31.61     17.98 o 
 -11   4   0       10.79       26.98     15.26 o 
 -10   4   0        0.02        1.91      9.26 o 
  -9   4   0       27.83       15.68     10.35 o 
  -8   4   0      620.98      681.78     37.06 o 
  -7   4   0     1374.13     1651.87     52.05 o 
  -6   4   0      665.65      741.08     20.10 o 
  -5   4   0      887.98      992.57     96.19 o 
  -4   4   0      792.80      752.36     25.07 o 
  -3   4   0      688.82      659.44     22.62 o 
  -2   4   0     6316.04     6503.38     73.57 o 
  -1   4   0     1512.23     1482.14    231.08 o 
   0   4   0       20.13       71.68     16.77 o 
   1   4   0      311.36      241.19     28.34 o 
   2   4   0       12.02       10.85      2.39 o 
   3   4   0      503.02      472.16     47.55 o 
   4   4   0       89.46       51.46     11.85 o 
   5   4   0      524.59      440.22     11.06 o 
   6   4   0       31.82       15.53     10.35 o 
   7   4   0      723.26      863.64     46.46 o 
   8   4   0       57.49       46.74     11.97 o 
   9   4   0       85.54      109.54     21.53 o 
  10   4   0       17.80        8.72     15.53 o 
  11   4   0        2.73        2.72     16.62 o 
 -11   5   0        0.06       -6.27     12.53 o 
 -10   5   0       57.07       59.13     16.89 o 
  -9   5   0       97.47       83.38     16.89 o 
  -8   5   0      454.81      515.83     32.70 o 
  -7   5   0       68.46       65.13     14.44 o 
  -6   5   0       97.41      136.29     13.35 o 
  -5   5   0     1037.11     1198.51    153.41 o 
  -4   5   0     1348.47     1625.71     42.51 o 
  -3   5   0      825.60      936.29     32.15 o 
  -2   5   0      624.64      874.44     31.61 o 
  -1   5   0     1590.44     1837.75     37.26 o 
   0   5   0      216.76      205.75      7.96 o 
   1   5   0     1805.11     2105.76     61.86 o 
   2   5   0      429.96      513.16     74.66 o 
   3   5   0      750.34      745.54     30.57 o 
   4   5   0        1.36       -2.08      3.22 o 
   5   5   0      138.27      119.88     13.43 o 
   6   5   0      659.33      661.07     35.97 o 
   7   5   0       25.28       14.44     12.53 o 
   8   5   0       35.82       44.96     19.89 o 
   9   5   0       29.16       21.80     20.71 o 
  10   5   0       41.74       36.79     18.80 o 
 -10   6   0       13.16       11.72     13.90 o 
  -9   6   0        3.65        4.09      9.26 o 
  -8   6   0        4.81       -4.36     11.44 o 
  -7   6   0       40.94       77.98     10.66 o 
  -6   6   0      195.33      186.21     12.73 o 
  -5   6   0       14.82       16.08      8.72 o 
  -4   6   0      618.94      630.28     28.88 o 
  -3   6   0       67.33       45.93      7.64 o 
  -2   6   0      291.19      287.24     12.56 o 
  -1   6   0        5.25       65.99     41.18 o 
   0   6   0      287.31      295.14     22.41 o 
   1   6   0      157.43      136.16     21.94 o 
   2   6   0      158.08      151.32     10.96 o 
   3   6   0      208.32      145.18     10.16 o 
   4   6   0        0.87       -3.03      5.89 o 
   5   6   0       39.38       28.83      6.31 o 
   6   6   0       51.62       48.50     13.35 o 
   7   6   0        0.41      -11.99     10.90 o 
   8   6   0       62.90       48.23     17.44 o 
   9   6   0        3.73       28.61     16.89 o 
  10   6   0       34.10       51.23     26.43 o 
 -10   7   0        0.17       16.35     13.90 o 
  -9   7   0      120.79       78.48     15.26 o 
  -8   7   0        0.71       -8.72     11.72 o 
  -7   7   0       91.15       87.38     10.36 o 
  -6   7   0        0.07       -2.39      6.37 o 
  -5   7   0      286.08      278.66     15.66 o 
  -4   7   0      237.89      222.47     13.62 o 
  -3   7   0      114.89      118.29     15.67 o 
  -2   7   0        5.73        1.53      5.08 o 
  -1   7   0     1353.83     1515.77     52.73 o 
   0   7   0      247.24      202.08     23.16 o 
   1   7   0        0.95       -6.21      6.84 o 
   2   7   0      524.29      494.87     64.17 o 
   3   7   0        8.96       -0.03      5.04 o 
   4   7   0      222.13      241.01     14.67 o 
   5   7   0       74.55       56.76     16.76 o 
   6   7   0      338.66      288.03     28.07 o 
   7   7   0      200.24      203.55     26.70 o 
   8   7   0        2.90       -4.63     16.62 o 
   9   7   0       13.66       26.16     20.71 o 
  -9   8   0       18.54       29.16     15.80 o 
  -8   8   0      149.87      119.63     20.16 o 
  -7   8   0       70.64       65.16     10.63 o 
  -6   8   0      554.04      509.35     44.55 o 
  -5   8   0       12.51       20.98      8.48 o 
  -4   8   0      173.32      139.06     11.95 o 
  -3   8   0       40.50       55.04     15.53 o 
  -2   8   0       54.97       46.60     14.71 o 
  -1   8   0      187.16      146.53     12.42 o 
   0   8   0      576.47      584.08    101.23 o 
   1   8   0      172.75      170.00     42.24 o 
   2   8   0      125.78      101.23     10.38 o 
   3   8   0      694.04      758.67     60.36 o 
   4   8   0       24.72       27.73      9.19 o 
   5   8   0      274.52      218.35     14.85 o 
   6   8   0       38.11       72.76     19.89 o 
   7   8   0      209.87      199.47     26.16 o 
   8   8   0       69.61      113.90     23.71 o 
  -9   9   0       35.11       35.42     16.62 o 
  -8   9   0       13.52       32.97     15.80 o 
  -7   9   0      315.71      307.61     23.84 o 
  -6   9   0      148.14      103.00     16.08 o 
  -5   9   0       44.49       89.65     17.98 o 
  -4   9   0      241.65      172.49     19.89 o 
  -3   9   0        2.70       -3.81     13.62 o 
  -2   9   0        0.49        7.63     15.26 o 
  -1   9   0      368.46      312.01     28.88 o 
   0   9   0       27.43       26.83     11.17 o 
   1   9   0      699.39      689.70     26.64 o 
   2   9   0       90.49      122.51     35.15 o 
   3   9   0        1.30       -1.89      7.26 o 
   4   9   0      559.02      580.29     24.94 o 
   5   9   0        1.25        1.95      8.05 o 
   6   9   0        6.18       -5.72     10.63 o 
   7   9   0       67.23      109.27     24.25 o 
  -7  10   0       40.85       28.88     15.26 o 
  -6  10   0       38.94       39.24     16.35 o 
  -5  10   0       60.91       44.42     16.08 o 
  -4  10   0      341.20      315.55     28.88 o 
  -3  10   0        9.49        1.09     10.08 o 
  -2  10   0      154.03      151.78     20.71 o 
  -1  10   0       36.20       16.35     16.35 o 
   0  10   0       86.75       76.15     12.50 o 
   1  10   0      394.62      452.28     24.75 o 
   2  10   0       40.92       26.72     11.44 o 
   3  10   0       75.74       92.02     13.68 o 
   4  10   0        7.50       -3.75      7.75 o 
   5  10   0        0.88       -5.26      9.49 o 
   6  10   0       16.80       23.16     17.44 o 
  -6  11   0        1.13       -1.36     14.44 o 
  -5  11   0       63.73       57.77     19.35 o 
  -4  11   0      115.02      111.18     22.07 o 
  -3  11   0       82.74       82.57     20.71 o 
  -2  11   0      229.85      193.47     26.70 o 
  -1  11   0        1.66        0.00     13.08 o 
   0  11   0      198.53      206.56     18.56 o 
   1  11   0        3.38        7.53     12.24 o 
   2  11   0      197.30      239.11     45.51 o 
   3  11   0        0.07        5.18      9.16 o 
   4  11   0      116.34      124.95     16.63 o 
   5  11   0       28.18       47.69     18.26 o 
  -5  12   0       30.51       49.59     20.44 o 
  -4  12   0       56.93       55.04     17.71 o 
  -3  12   0       18.92       24.25     19.07 o 
  -2  12   0       79.29       95.65     23.16 o 
  -1  12   0       86.65      112.00     25.34 o 
   0  12   0        9.27       15.26     20.71 o 
   1  12   0      328.74      369.90     59.68 o 
   2  12   0       81.98      124.15     18.39 o 
   3  12   0        4.74        0.09     10.55 o 
   0 -13   1       85.72      110.91     24.80 o 
   1 -13   1       11.73       10.08     19.62 o 
   2 -13   1       83.95      102.19     25.34 o 
  -4 -12   1       20.21      130.81     62.88 o 
  -3 -12   1        1.78       -1.76     12.13 o 
  -2 -12   1      198.45      261.32     36.24 o 
  -1 -12   1      105.77      136.59     20.98 o 
   0 -12   1       37.19       43.33     17.17 o 
   1 -12   1       12.30       13.90     18.80 o 
   2 -12   1       42.43       35.15     19.62 o 
   3 -12   1      251.12      262.96     31.88 o 
   4 -12   1        6.93       17.44     17.98 o 
   5 -12   1       64.33       60.77     17.17 o 
  -5 -11   1       27.82       41.89     10.80 o 
  -4 -11   1       53.30       52.32     18.53 o 
  -3 -11   1        0.99        2.74     10.21 o 
  -2 -11   1       45.18       46.62     12.20 o 
  -1 -11   1      423.58      479.62     26.26 o 
   0 -11   1      360.49      385.85     35.97 o 
   1 -11   1        1.02       17.44     17.71 o 
   2 -11   1      135.43      131.07     21.53 o 
   3 -11   1       42.90       26.43     14.17 o 
   4 -11   1      419.61      452.34     36.79 o 
   5 -11   1       17.27       16.35     16.35 o 
   6 -11   1        4.36       16.89     15.80 o 
  -7 -10   1       19.32       23.71     14.17 o 
  -6 -10   1        4.99       -4.36     11.72 o 
  -5 -10   1       27.23       33.45      9.39 o 
  -4 -10   1       92.34       89.93     12.33 o 
  -3 -10   1      130.89      114.72     25.75 o 
  -2 -10   1      156.92      136.55     14.06 o 
  -1 -10   1       17.26       12.62      8.18 o 
   0 -10   1        2.51        2.40     10.82 o 
   1 -10   1      287.78      306.83     30.79 o 
   2 -10   1       63.37       40.33     14.44 o 
   3 -10   1       13.47       17.17     11.99 o 
   4 -10   1       68.79       98.10     20.16 o 
   5 -10   1       41.39       56.95     18.26 o 
   6 -10   1      246.95      240.61     26.43 o 
  -8  -9   1       23.33       52.05     21.25 o 
  -7  -9   1      257.52      257.24     28.34 o 
  -6  -9   1       99.13       77.66     16.89 o 
  -5  -9   1       25.88       28.48      8.51 o 
  -4  -9   1        4.73       -3.26      7.20 o 
  -3  -9   1      270.05      281.05     18.30 o 
  -2  -9   1      162.72      144.72     13.17 o 
  -1  -9   1        0.39       -5.27      9.97 o 
   0  -9   1      496.60      460.08     21.52 o 
   1  -9   1      103.71       83.66     16.62 o 
   2  -9   1      113.47      108.45     19.62 o 
   3  -9   1      439.06      416.92     30.52 o 
   4  -9   1       60.26       32.97     11.99 o 
   5  -9   1      141.23      159.14     21.80 o 
   6  -9   1       91.80       93.56     13.10 o 
   7  -9   1      482.60      509.84     35.42 o 
   8  -9   1        0.03       14.71     13.90 o 
   9  -9   1      140.41      142.79     22.07 o 
  -9  -8   1        0.03       -1.91     14.44 o 
  -8  -8   1      106.35      159.68     26.98 o 
  -7  -8   1        8.14       20.71     13.35 o 
  -6  -8   1      168.17      129.98     20.16 o 
  -5  -8   1      188.89      169.62     21.10 o 
  -4  -8   1      199.54      152.91     35.15 o 
  -3  -8   1      497.22      400.95     18.67 o 
  -2  -8   1      462.89      551.45     22.53 o 
  -1  -8   1      494.27      625.17     23.78 o 
   0  -8   1       26.78       54.57     30.79 o 
   1  -8   1      289.63      283.40     23.43 o 
   2  -8   1      191.44      167.58     17.71 o 
   3  -8   1      789.13      736.56     34.61 o 
   4  -8   1       32.77       35.70     13.08 o 
   5  -8   1       55.12       52.32     13.62 o 
   6  -8   1       45.63       88.02     17.17 o 
   8  -8   1      186.61      162.13     22.34 o 
   9  -8   1       46.51       49.05     16.08 o 
  -9  -7   1       34.51       47.69     19.07 o 
  -8  -7   1        4.00       -2.45     18.53 o 
  -7  -7   1      118.44      192.11     26.98 o 
  -6  -7   1        6.81       -7.63     14.99 o 
  -5  -7   1      175.41      169.13     11.45 o 
  -4  -7   1       64.96       39.72      6.70 o 
  -3  -7   1      538.71      523.90     38.29 o 
  -2  -7   1      511.04      426.40     32.43 o 
  -1  -7   1       75.74       78.19     16.89 o 
   0  -7   1     1117.30     1082.40    188.84 o 
   1  -7   1      736.28      865.85    113.90 o 
   2  -7   1       16.16        3.00      9.54 o 
   3  -7   1        2.40       -5.99      8.45 o 
   4  -7   1      275.47      261.32     20.44 o 
   5  -7   1      125.35      147.69     17.17 o 
   6  -7   1       16.47        4.65      7.79 o 
   7  -7   1        0.27       -3.54     10.35 o 
   9  -7   1       78.26       74.66     16.89 o 
  10  -7   1        1.94        5.18     13.08 o 
 -10  -6   1        8.47       19.89     16.08 o 
  -9  -6   1        0.02       -1.36     17.98 o 
  -8  -6   1      111.87      125.35     23.43 o 
  -7  -6   1      104.08      119.63     20.98 o 
  -6  -6   1      137.17      107.58     14.01 o 
  -5  -6   1      259.99      218.27     33.14 o 
  -4  -6   1       90.56       72.92      8.21 o 
  -3  -6   1        2.51       -2.55      5.69 o 
  -2  -6   1       72.32       91.94      8.77 o 
  -1  -6   1       14.31       32.91      6.40 o 
   0  -6   1      126.27      140.68     10.66 o 
   1  -6   1      960.70      913.68     31.61 o 
   2  -6   1      198.06      253.42     18.26 o 
   3  -6   1      281.15      295.93     19.62 o 
   4  -6   1       78.76       70.03     11.99 o 
   5  -6   1       76.25       69.49     11.99 o 
   6  -6   1      285.79      312.22     16.32 o 
   7  -6   1       82.14       77.12     15.53 o 
   8  -6   1      109.94      115.54     17.71 o 
  10  -6   1       19.54       20.44     13.35 o 
 -10  -5   1        4.01       -2.72     20.44 o 
  -9  -5   1       74.06      138.70     27.25 o 
  -8  -5   1       37.21       44.42     18.80 o 
  -7  -5   1      156.48      168.13     24.25 o 
  -6  -5   1      226.02      219.90     17.53 o 
  -5  -5   1       80.82       65.73      5.56 o 
  -4  -5   1       61.97       69.20      5.81 o 
  -3  -5   1      799.65      687.96     35.47 o 
  -2  -5   1        2.54       18.77      5.77 o 
  -1  -5   1      368.07      507.65     51.64 o 
   0  -5   1      131.04       91.73      9.81 o 
   1  -5   1     1982.44     2306.67     46.32 o 
   2  -5   1     2928.28     2862.02     52.05 o 
   3  -5   1       13.67       -2.72      7.63 o 
   4  -5   1      178.80      188.57     15.26 o 
   5  -5   1      203.21      231.72     15.94 o 
   6  -5   1      133.30      156.12     12.26 o 
   7  -5   1     1142.25     1113.96     42.24 o 
   8  -5   1      291.93      316.37     27.52 o 
   9  -5   1       41.63       41.15     16.89 o 
  11  -5   1        4.84       16.89     14.17 o 
 -11  -4   1        0.13       19.62     22.62 o 
 -10  -4   1       85.23      117.99     26.16 o 
  -9  -4   1       20.22       30.75     10.66 o 
  -8  -4   1      223.63      275.14     40.19 o 
  -7  -4   1      116.04      112.39     25.75 o 
  -6  -4   1      122.13      103.80     19.21 o 
  -5  -4   1      939.48      854.00     52.39 o 
  -4  -4   1        7.12       -0.64      2.92 o 
  -3  -4   1       15.77       10.48      3.05 o 
  -2  -4   1     1779.24     1775.20     63.24 o 
  -1  -4   1     1454.94     1362.86    173.17 o 
   0  -4   1      176.09      246.31     26.98 o 
   1  -4   1     1824.54     1869.59     37.06 o 
   2  -4   1      169.65      169.22     11.99 o 
   3  -4   1        4.71       -8.58      5.72 o 
   4  -4   1      166.77      162.41     12.53 o 
   5  -4   1       91.69      104.12      9.10 o 
   6  -4   1     3015.67     3324.72     68.67 o 
   7  -4   1       29.97       31.06     16.35 o 
   8  -4   1       64.68       48.50     16.89 o 
   9  -4   1       39.92       22.62     17.17 o 
  10  -4   1       89.47      113.09     23.43 o 
  11  -4   1       66.44       75.48     17.44 o 
 -11  -3   1       39.99       64.18     16.18 o 
 -10  -3   1        0.34        1.06     11.72 o 
  -9  -3   1       97.20      141.29     23.03 o 
  -8  -3   1        0.65        1.51     11.04 o 
  -7  -3   1      403.83      398.43     56.41 o 
  -6  -3   1      102.43       84.56      6.15 o 
  -5  -3   1      203.39      162.87     20.77 o 
  -4  -3   1      445.40      349.72     15.30 o 
  -3  -3   1        1.72       -3.02      2.02 o 
  -2  -3   1      704.91      527.21     42.37 o 
  -1  -3   1      398.40      344.95     26.43 o 
   0  -3   1      458.69      515.15     34.74 o 
   1  -3   1      807.68      850.46     21.25 o 
   2  -3   1     1807.97     1876.13     32.70 o 
   3  -3   1        7.73        5.72      4.63 o 
   4  -3   1      266.07      254.51     10.98 o 
   5  -3   1      147.76      122.11      8.84 o 
   6  -3   1       77.44       64.01      8.37 o 
   7  -3   1     1238.34     1533.06     52.86 o 
   8  -3   1      351.97      354.52     31.06 o 
   9  -3   1      150.14      194.56     25.61 o 
  10  -3   1       13.02       17.17     20.16 o 
  11  -3   1       22.39       35.70     25.89 o 
 -11  -2   1       57.81       60.77     28.48 o 
 -10  -2   1       29.64       39.47     12.01 o 
  -9  -2   1        9.14       14.25     10.28 o 
  -8  -2   1      601.85      773.78     96.46 o 
  -7  -2   1      179.77      157.84     13.49 o 
  -6  -2   1       77.15       83.61     12.77 o 
  -5  -2   1      129.99      113.63      6.28 o 
  -4  -2   1        0.50        1.09      3.81 o 
  -3  -2   1      262.07      247.22      7.63 o 
  -2  -2   1     6148.15     6269.98    156.07 o 
  -1  -2   1     9574.79    10390.22    301.62 o 
   0  -2   1     4974.07     5845.71     39.85 o 
   1  -2   1     2343.47     2781.36     35.15 o 
   2  -2   1      850.70      986.43     20.44 o 
   3  -2   1      107.49      123.59      6.75 o 
   4  -2   1     3058.93     3401.67    187.89 o 
   5  -2   1      194.67      210.09     18.80 o 
   6  -2   1       95.73       96.19     14.44 o 
   7  -2   1        0.04        0.27     15.53 o 
   8  -2   1       35.15       30.79     16.62 o 
   9  -2   1       44.82       38.15     19.62 o 
  10  -2   1       70.77       78.48     26.43 o 
  11  -2   1       80.14      105.18     29.16 o 
 -12  -1   1        0.63       12.71     14.45 o 
 -11  -1   1        2.45        7.79     10.05 o 
 -10  -1   1       17.63       31.71     26.16 o 
  -9  -1   1        0.56        3.04      7.42 o 
  -8  -1   1       40.92       47.13     10.69 o 
  -7  -1   1      425.28      464.70     23.98 o 
  -6  -1   1      210.57      221.38     13.32 o 
  -5  -1   1      372.61      463.71     13.31 o 
  -4  -1   1     1944.93     1743.30    105.43 o 
  -3  -1   1       21.46        9.15      7.73 o 
  -2  -1   1     1104.51      888.24     10.30 o 
  -1  -1   1     9532.42     9507.76    268.44 o 
   0  -1   1     7264.57     7540.61    177.67 o 
   1  -1   1     5036.21     6050.91     78.61 o 
   2  -1   1     3152.44     3771.92     23.70 o 
   3  -1   1      672.32      721.66     22.89 o 
   4  -1   1       91.32       78.19     19.07 o 
   5  -1   1     2787.60     3329.35     66.49 o 
   6  -1   1       65.06       43.05     11.17 o 
   7  -1   1       61.09       55.59     17.98 o 
   8  -1   1       54.34       61.04     17.98 o 
   9  -1   1        0.49        5.72     19.07 o 
  10  -1   1        1.07      -25.61     20.44 o 
  11  -1   1        0.02        5.45     22.89 o 
 -12   0   1       44.25       48.78     19.62 o 
 -11   0   1        1.13        2.32      9.11 o 
 -10   0   1       84.10       92.84     12.96 o 
  -9   0   1        0.29        1.61      8.45 o 
  -8   0   1       51.50       58.32     11.71 o 
  -7   0   1      122.25      124.24     11.82 o 
  -6   0   1      262.22      249.50     12.26 o 
  -5   0   1      275.06      280.14     44.14 o 
  -4   0   1      918.07      928.68     92.24 o 
  -3   0   1     3763.67     4009.80     51.70 o 
  -2   0   1     5491.30     6165.70     33.29 o 
  -1   0   1      620.77      763.32     67.58 o 
   0   0   1     5194.01     5482.10    516.51 o 
   1   0   1       10.02       31.06      3.81 o 
   2   0   1    13741.25    15760.86    123.44 o 
   3   0   1    10928.87    13668.10    123.99 o 
   4   0   1     4949.56     6262.49     82.84 o 
   5   0   1      123.16      146.33     17.44 o 
   6   0   1        0.44       -7.63      7.63 o 
   7   0   1       11.16        7.08     12.81 o 
   8   0   1       46.68       56.95     16.62 o 
   9   0   1        2.93        3.54     13.90 o 
  10   0   1       11.48       20.71     17.98 o 
  11   0   1       74.60       96.46     23.98 o 
 -12   1   1        0.18        3.27     15.53 o 
 -11   1   1      120.17      114.18     20.98 o 
 -10   1   1        0.04       14.06     16.35 o 
  -9   1   1       90.65       87.07     14.28 o 
  -8   1   1       36.89       21.86      8.91 o 
  -7   1   1      344.92      374.17     46.73 o 
  -6   1   1      814.94      699.32     75.62 o 
  -5   1   1       56.06       39.36     12.53 o 
  -4   1   1      172.53      214.62     37.06 o 
  -3   1   1      342.65      425.68     15.68 o 
  -2   1   1       31.65       49.37      3.43 o 
  -1   1   1     2500.13     3287.22     81.34 o 
   0   1   1       21.82       37.34     11.17 o 
   1   1   1     7964.97     9869.81    313.78 o 
   2   1   1      913.67      950.19     14.11 o 
   3   1   1     8062.08     7514.71    310.10 o 
   4   1   1        3.53        5.90      4.41 o 
   5   1   1      633.44      544.45     29.16 o 
   6   1   1      681.00      757.81     36.51 o 
   7   1   1        8.53       18.26     12.26 o 
   8   1   1        2.32        8.72     13.35 o 
   9   1   1       39.06       60.77     22.34 o 
  10   1   1      100.16      116.36     26.16 o 
  11   1   1       14.51       17.79     12.83 o 
 -11   2   1        8.00       33.24     16.08 o 
 -10   2   1       98.01       82.68     15.12 o 
  -9   2   1       10.63        9.45     25.89 o 
  -8   2   1        1.25       -0.07     10.63 o 
  -7   2   1      209.54      251.59     36.79 o 
  -6   2   1      529.03      477.57     31.44 o 
  -5   2   1      649.94      614.35     79.30 o 
  -4   2   1        0.35       -4.27      2.91 o 
  -3   2   1      170.16      184.20     11.95 o 
  -2   2   1     6079.06     7354.95    276.31 o 
  -1   2   1     4006.48     5369.92    117.44 o 
   0   2   1        0.96        7.18      2.40 o 
   1   2   1      402.64      373.35     10.24 o 
   2   2   1      237.97      178.74      7.61 o 
   3   2   1     1084.15      784.05    100.01 o 
   4   2   1        3.68       -0.27      2.72 o 
   5   2   1       36.25       19.94      5.64 o 
   6   2   1      164.97      100.55     16.08 o 
   7   2   1      190.12      215.54     23.98 o 
   8   2   1        0.56        2.45     14.71 o 
   9   2   1      215.74      272.22     33.52 o 
  10   2   1       29.51       14.99     23.98 o 
  11   2   1      104.54      141.38     19.50 o 
 -11   3   1       26.43       30.52     14.99 o 
 -10   3   1        4.04        1.36      9.26 o 
  -9   3   1      196.41      184.33     51.23 o 
  -8   3   1      236.59      332.00     61.31 o 
  -7   3   1      125.41      223.47     17.30 o 
  -6   3   1     3443.91     3588.21    244.38 o 
  -5   3   1      615.29      670.15     36.40 o 
  -4   3   1     1092.55     1133.76     60.01 o 
  -3   3   1        0.31       -3.38      4.36 o 
  -2   3   1     1143.67     1324.59     92.51 o 
  -1   3   1     2055.37     2549.50     75.89 o 
   0   3   1      380.62      429.23     46.94 o 
   1   3   1      627.62      656.18     33.38 o 
   2   3   1      725.22      672.96     15.44 o 
   3   3   1      279.63      245.58     20.57 o 
   4   3   1        8.36       -8.22     11.31 o 
   5   3   1      719.70      534.24    176.85 o 
   6   3   1      138.99       89.11     16.08 o 
   7   3   1        8.00       20.16     18.53 o 
   8   3   1       37.81       47.14     19.89 o 
   9   3   1        7.45       14.71     20.71 o 
  10   3   1       46.46       60.39     14.14 o 
  11   3   1        0.09       -6.27     23.98 o 
 -11   4   1       22.38       12.26     13.90 o 
 -10   4   1        0.41        4.63     11.99 o 
  -9   4   1        2.94       -3.27      8.99 o 
  -8   4   1      203.31      208.14     50.68 o 
  -7   4   1      576.06      551.10     58.29 o 
  -6   4   1      352.21      383.55     22.58 o 
  -5   4   1     1523.39     1644.08     42.11 o 
  -4   4   1     1433.16     1654.70    127.39 o 
  -3   4   1     2161.63     2733.82     35.84 o 
  -2   4   1      673.33      823.73     27.79 o 
  -1   4   1      407.05      457.95     12.55 o 
   0   4   1      662.79      620.38     12.03 o 
   1   4   1       93.38      109.39     26.70 o 
   2   4   1       22.21       36.05      5.69 o 
   3   4   1      483.90      433.57     29.29 o 
   4   4   1      218.28      174.30     30.38 o 
   5   4   1      143.97       77.18     28.61 o 
   6   4   1      434.09      538.72     34.88 o 
   7   4   1       21.36        0.82     11.72 o 
   8   4   1       31.22       23.43     19.89 o 
   9   4   1      129.77      163.50     29.16 o 
  10   4   1        2.51       13.08     21.25 o 
 -11   5   1       75.64       74.66     18.80 o 
 -10   5   1       27.67       17.44     11.17 o 
  -9   5   1       24.45       16.89     12.81 o 
  -8   5   1       36.35       58.04     15.80 o 
  -7   5   1        0.89       18.07      6.44 o 
  -6   5   1      366.67      368.10     35.14 o 
  -5   5   1       64.72       77.40      6.85 o 
  -4   5   1      198.45      249.25     18.94 o 
  -3   5   1       22.46       22.56      5.89 o 
  -2   5   1      921.05     1023.31     70.44 o 
  -1   5   1     4020.36     4869.68     90.45 o 
   0   5   1      181.27      220.67     18.06 o 
   1   5   1      128.44       82.64      7.59 o 
   2   5   1     1188.92     1342.42     71.94 o 
   3   5   1      488.51      485.34     61.72 o 
   4   5   1      247.09      201.86     11.06 o 
   5   5   1        0.97       -2.36      5.45 o 
   6   5   1      209.69      212.00     23.98 o 
   7   5   1      560.31      660.53     40.87 o 
   8   5   1      235.89      322.91     33.79 o 
   9   5   1       28.59       18.80     16.08 o 
  10   5   1      113.07      136.79     26.16 o 
 -11   6   1        2.50       17.44     14.44 o 
 -10   6   1       34.93       30.79     15.53 o 
  -9   6   1       55.78       57.77     14.44 o 
  -8   6   1       17.52       21.25     13.08 o 
  -7   6   1      349.85      336.80     17.38 o 
  -6   6   1       86.17       67.79      7.61 o 
  -5   6   1       69.92       64.29      7.86 o 
  -4   6   1      614.43      611.49     20.19 o 
  -3   6   1        0.65       -8.37      5.58 o 
  -2   6   1      238.51      208.82     40.06 o 
  -1   6   1      177.05      252.31     22.54 o 
   0   6   1      751.40      811.52     22.06 o 
   1   6   1      211.57      230.18     15.40 o 
   2   6   1      165.97      173.93     17.03 o 
   3   6   1       32.64       31.45      8.30 o 
   4   6   1      725.10      670.74     37.47 o 
   5   6   1        7.89        6.40      7.05 o 
   6   6   1       62.67       31.88     14.17 o 
   7   6   1      137.43      167.58     23.43 o 
   8   6   1       34.39       43.05     20.98 o 
   9   6   1       25.96       45.78     23.43 o 
 -10   7   1       78.01       50.41     14.71 o 
  -9   7   1       19.83        8.45     14.99 o 
  -8   7   1       69.22       87.47     18.26 o 
  -7   7   1      166.50      142.55     17.98 o 
  -6   7   1        4.85       13.28      8.34 o 
  -5   7   1      124.15      124.39     23.84 o 
  -4   7   1      165.35      161.08     16.35 o 
  -3   7   1      507.75      504.22     91.01 o 
  -2   7   1       17.46       21.91      7.07 o 
  -1   7   1      415.92      400.70     31.06 o 
   0   7   1       57.25       68.75     15.94 o 
   1   7   1      567.44      572.10     20.96 o 
   2   7   1      151.38      113.61     26.16 o 
   3   7   1      191.39      182.62     13.86 o 
   4   7   1       20.38       15.56      7.57 o 
   5   7   1      226.18      172.56     14.17 o 
   6   7   1      266.77      251.79     25.34 o 
   7   7   1       13.03       19.35     17.44 o 
   8   7   1       40.92       37.88     15.80 o 
   9   7   1       10.83        7.63     14.44 o 
  -9   8   1      118.93      141.15     23.16 o 
  -8   8   1        0.90      -12.53     13.90 o 
  -7   8   1      172.20      151.76     14.70 o 
  -6   8   1      250.43      196.97     15.74 o 
  -5   8   1       38.21       55.73      9.42 o 
  -4   8   1       10.57       11.17     10.35 o 
  -3   8   1      492.17      513.38     33.79 o 
  -2   8   1        0.96       -6.54     13.35 o 
  -1   8   1       80.47       66.40     10.08 o 
   0   8   1        3.44        4.56      7.76 o 
   1   8   1      118.33      103.21     12.02 o 
   2   8   1      349.88      389.75     59.13 o 
   3   8   1      153.77      149.87     13.97 o 
   4   8   1      125.06      101.37     11.66 o 
   5   8   1       59.09       51.09      9.69 o 
   6   8   1       29.07       34.88     15.26 o 
   7   8   1      163.01      242.79     31.88 o 
   8   8   1        5.92        5.99     19.35 o 
  -9   9   1        5.60        4.36     15.53 o 
  -8   9   1       52.05       72.76     18.53 o 
  -7   9   1        1.00       -9.26     12.26 o 
  -6   9   1      116.23      136.25     20.44 o 
  -5   9   1      723.41      700.59     38.42 o 
  -4   9   1      456.97      523.74     34.61 o 
  -3   9   1       78.87      110.09     20.44 o 
  -2   9   1      646.00      758.08     41.96 o 
  -1   9   1     1123.18     1064.14     31.65 o 
   0   9   1      606.41      705.41     45.10 o 
   1   9   1        1.36        3.08      9.62 o 
   2   9   1       34.06       43.73     14.99 o 
   3   9   1      239.98      254.37     22.34 o 
   4   9   1       13.49       28.17     10.69 o 
   5   9   1       29.39       23.43     16.35 o 
   6   9   1      107.53      120.72     24.25 o 
   7   9   1        8.85       17.44     14.44 o 
  -7  10   1       82.05       65.13     17.17 o 
  -6  10   1      136.36      116.63     20.71 o 
  -5  10   1       13.73        5.99     15.26 o 
  -4  10   1       97.80      113.63     21.80 o 
  -3  10   1       35.77       24.52     13.35 o 
  -2  10   1       11.12        7.90     16.62 o 
  -1  10   1        5.29        2.13      9.14 o 
   0  10   1      483.08      557.69     49.73 o 
   1  10   1       73.12       50.54     10.32 o 
   2  10   1       35.47       41.88     12.01 o 
   3  10   1        1.33       21.17     10.78 o 
   4  10   1        7.96        3.61     11.44 o 
   5  10   1      146.43       92.10     18.26 o 
   6  10   1        2.28       -5.99     10.63 o 
  -6  11   1       72.29       57.77     18.26 o 
  -5  11   1      144.01      122.35     20.16 o 
  -4  11   1        0.56        3.81     16.08 o 
  -3  11   1       72.67       89.38     18.80 o 
  -2  11   1        6.04        7.63     13.08 o 
  -1  11   1      203.18      212.82     29.70 o 
   0  11   1      259.94      239.49     19.22 o 
   1  11   1      165.62      185.44     19.08 o 
   2  11   1      148.98      168.29     23.43 o 
   3  11   1       11.03       21.94     10.72 o 
   4  11   1       25.93       38.49     12.88 o 
   5  11   1        2.59        8.45     17.44 o 
  -4  12   1       98.71      106.55     20.16 o 
  -3  12   1        7.73        5.72     16.89 o 
  -2  12   1       74.91       93.74     19.89 o 
  -1  12   1       13.32       25.34     18.80 o 
   0  12   1       77.16       85.14     17.03 o 
   1  12   1       68.18       62.83     14.61 o 
   2  12   1        8.86        7.36     15.26 o 
   3  12   1       18.45       11.44     20.44 o 
  -1 -13   2       73.07       78.75     23.16 o 
   0 -13   2        0.11       -2.45     14.99 o 
   1 -13   2        2.00       11.17     14.17 o 
   2 -13   2        9.51        9.81     18.26 o 
  -4 -12   2        0.59        6.06      9.85 o 
  -3 -12   2       45.04       59.38     12.84 o 
  -2 -12   2       52.37       40.60     14.17 o 
  -1 -12   2       28.21       33.79     20.44 o 
   0 -12   2      238.49      253.15     30.52 o 
   1 -12   2       25.77       20.16     19.35 o 
   2 -12   2      110.42       84.20     20.44 o 
   3 -12   2        1.96      -11.99     17.44 o 
   4 -12   2      102.29       99.73     23.71 o 
   5 -12   2       61.44       62.67     19.89 o 
  -6 -11   2       46.74       55.32     20.44 o 
  -5 -11   2       99.93       66.69     10.40 o 
  -4 -11   2        0.09        1.86      9.01 o 
  -3 -11   2       11.54       24.94     10.17 o 
  -2 -11   2        8.92        0.52     11.31 o 
  -1 -11   2      291.61      279.52     20.80 o 
   0 -11   2       50.05       30.79     15.26 o 
   1 -11   2       20.83       43.87     16.35 o 
   2 -11   2       53.73       52.86     19.62 o 
   3 -11   2      128.98      137.61     23.98 o 
   4 -11   2      129.11      172.49     26.98 o 
   5 -11   2       58.44       53.95     18.80 o 
   6 -11   2       85.35       76.57     19.89 o 
  -7 -10   2       57.05       92.65     22.34 o 
  -6 -10   2        0.08      -10.35      9.54 o 
  -5 -10   2       12.80        7.81      8.44 o 
  -4 -10   2       10.34       18.54      8.93 o 
  -3 -10   2       12.82        1.09     13.62 o 
  -2 -10   2      147.67      167.45     44.28 o 
  -1 -10   2        7.02        3.30      8.38 o 
   0 -10   2        1.35      -21.66     14.44 o 
   1 -10   2        1.48      -11.99     14.44 o 
   2 -10   2      225.78      233.53     26.43 o 
   3 -10   2      111.60       84.75     19.62 o 
   4 -10   2       13.55      -13.08     13.90 o 
   5 -10   2       40.77       23.98     16.62 o 
   6 -10   2       33.00       38.69     16.08 o 
  -8  -9   2       19.57       42.51     19.07 o 
  -7  -9   2       15.51        5.45     11.44 o 
  -6  -9   2       17.15       17.83      8.75 o 
  -5  -9   2      146.53      138.09     18.71 o 
  -4  -9   2       16.01        4.87      7.20 o 
  -3  -9   2      298.66      276.63     26.30 o 
  -2  -9   2        0.92        3.91      7.68 o 
  -1  -9   2      851.39      920.47    130.39 o 
   0  -9   2      143.31      147.15     21.53 o 
   1  -9   2      253.66      281.22     26.43 o 
   2  -9   2      131.68      139.52     20.98 o 
   3  -9   2      236.91      227.53     24.52 o 
   4  -9   2       30.63       22.07     14.44 o 
   5  -9   2        4.15        5.18     13.90 o 
   6  -9   2      135.11      118.26     20.44 o 
  -9  -8   2       22.18       20.98     19.89 o 
  -8  -8   2        0.19      -11.99     16.62 o 
  -7  -8   2       82.68      128.07     22.34 o 
  -6  -8   2      129.35      102.95      9.77 o 
  -5  -8   2       36.56       21.95      6.63 o 
  -4  -8   2      931.41     1025.97     29.09 o 
  -3  -8   2        4.25        7.57      7.61 o 
  -2  -8   2      516.17      482.17     60.77 o 
  -1  -8   2      258.97      260.17     16.90 o 
   0  -8   2      467.10      499.02     26.70 o 
   1  -8   2      212.64      239.52     20.98 o 
   2  -8   2       67.04       63.76     14.99 o 
   3  -8   2      238.15      251.51     22.07 o 
   4  -8   2      329.00      289.12     24.80 o 
   5  -8   2       11.16        7.08     11.99 o 
   6  -8   2      151.59      153.41     20.16 o 
   7  -8   2        4.03       21.80     13.62 o 
 -10  -7   2       27.37       38.97     24.80 o 
  -9  -7   2        1.42        5.99     14.44 o 
  -8  -7   2      224.90      356.97     35.42 o 
  -7  -7   2        3.86        0.00     14.44 o 
  -6  -7   2        2.74        2.37      7.10 o 
  -5  -7   2       70.08       56.11      7.11 o 
  -4  -7   2        0.20      -10.68      7.12 o 
  -3  -7   2     1058.97      826.48     35.15 o 
  -2  -7   2        4.08       -0.94      9.54 o 
  -1  -7   2      438.34      631.89     23.57 o 
   0  -7   2      570.94      617.82     70.85 o 
   1  -7   2      117.31      112.00     15.80 o 
   2  -7   2       41.07       42.78     11.72 o 
   3  -7   2        4.58       -4.36      8.99 o 
   4  -7   2      123.01      132.98     16.62 o 
   5  -7   2       89.46      109.27     16.35 o 
   6  -7   2       93.25       96.55     11.13 o 
   7  -7   2        1.09        8.99     11.99 o 
   8  -7   2       99.58       81.20     16.89 o 
 -10  -6   2        3.51       22.62     20.16 o 
  -9  -6   2      148.07      147.69     24.25 o 
  -8  -6   2       51.08       67.03     19.07 o 
  -7  -6   2        9.80        7.90     11.17 o 
  -6  -6   2      465.13      399.28    103.00 o 
  -5  -6   2      105.64       68.69      8.16 o 
  -4  -6   2      300.14      277.46     12.83 o 
  -3  -6   2     1083.71     1016.75     88.71 o 
  -2  -6   2      240.17      194.86     25.21 o 
  -1  -6   2      102.68       85.30     12.13 o 
   0  -6   2       46.18       52.62     17.44 o 
   1  -6   2      728.78      735.19     29.43 o 
   2  -6   2        7.54       18.53      9.54 o 
   3  -6   2      507.33      556.98     26.98 o 
   4  -6   2       18.78       20.71      9.54 o 
   5  -6   2      391.77      466.78     26.70 o 
   6  -6   2      483.04      574.28     71.12 o 
   7  -6   2        6.32        5.99     11.72 o 
   8  -6   2        0.26       -5.99     11.44 o 
   9  -6   2       28.76       30.52     17.17 o 
 -11  -5   2       32.05       62.67     24.52 o 
 -10  -5   2       58.65       79.84     19.89 o 
  -9  -5   2       57.26       53.41     16.35 o 
  -8  -5   2        1.17       56.13     18.53 o 
  -7  -5   2      261.99      296.75     26.43 o 
  -6  -5   2        4.27       -8.17      5.59 o 
  -5  -5   2      822.25      751.76     23.88 o 
  -4  -5   2       20.19       18.99      3.60 o 
  -3  -5   2     1678.63     1642.73     69.38 o 
  -2  -5   2       42.17       31.34      7.90 o 
  -1  -5   2        3.92        2.66      4.36 o 
   0  -5   2       53.77       30.99      5.87 o 
   1  -5   2      476.86      576.87     24.25 o 
   2  -5   2       11.23        8.45      6.54 o 
   3  -5   2      113.62      116.36     12.81 o 
   4  -5   2      815.54      908.50     32.70 o 
   5  -5   2      141.88      135.68     11.82 o 
   6  -5   2     1268.38      928.12     38.69 o 
   7  -5   2        5.19        7.63     12.53 o 
   8  -5   2       39.50       58.86     17.44 o 
   9  -5   2       62.84       64.04     18.80 o 
  10  -5   2        1.38       -1.36     17.98 o 
 -11  -4   2       38.26       46.32     24.25 o 
 -10  -4   2        2.86       16.35     15.26 o 
  -9  -4   2      228.75      301.89     20.67 o 
  -8  -4   2      335.27      356.12     26.84 o 
  -7  -4   2       86.06       73.35     17.17 o 
  -6  -4   2      392.79      336.02     15.92 o 
  -5  -4   2      223.98      150.81      7.11 o 
  -4  -4   2      811.57      752.10     25.88 o 
  -3  -4   2       38.34       35.12      3.52 o 
  -2  -4   2      114.36       74.26      8.00 o 
  -1  -4   2      486.86      497.69     28.61 o 
   0  -4   2      556.27      515.29     19.35 o 
   1  -4   2      445.98      487.77     20.71 o 
   2  -4   2      556.68      569.24     21.80 o 
   3  -4   2      595.07      628.65     23.71 o 
   4  -4   2       15.40       -4.90      7.63 o 
   5  -4   2      726.86      824.61    104.42 o 
   6  -4   2      191.21      189.11     20.16 o 
   7  -4   2        0.17      -16.62     13.35 o 
   8  -4   2       68.64       69.21     18.53 o 
   9  -4   2      122.50      148.51     25.07 o 
  10  -4   2      281.14      338.71     34.61 o 
  11  -4   2       21.68       26.43     23.16 o 
 -11  -3   2       22.45       28.32     18.26 o 
 -10  -3   2       22.70       39.69     11.16 o 
  -9  -3   2        0.52        4.72      9.81 o 
  -8  -3   2      188.89      254.11     17.26 o 
  -7  -3   2      661.88      729.75     58.31 o 
  -6  -3   2      202.86      176.39     11.71 o 
  -5  -3   2      126.23      107.79      6.69 o 
  -4  -3   2      240.81      205.73      7.43 o 
  -3  -3   2      954.44      754.93     35.87 o 
  -2  -3   2      215.26      212.60      5.57 o 
  -1  -3   2      971.87     1280.81     23.91 o 
   0  -3   2      404.84      381.24     25.61 o 
   1  -3   2     1953.50     2518.58     61.86 o 
   2  -3   2       25.96       18.29      4.23 o 
   3  -3   2       69.69       96.54      6.55 o 
   4  -3   2       52.16       44.44     14.51 o 
   5  -3   2      115.51      106.34      6.04 o 
   6  -3   2      579.77      518.56     29.97 o 
   7  -3   2       83.92       86.65     19.07 o 
   8  -3   2       52.06       47.14     17.44 o 
   9  -3   2      202.78      235.44     29.16 o 
  10  -3   2        1.28        9.54     20.98 o 
  11  -3   2      134.18      147.96     27.25 o 
 -12  -2   2        1.16       -6.85     12.90 o 
 -11  -2   2       65.90       58.97     13.17 o 
 -10  -2   2        0.09       13.42     11.00 o 
  -9  -2   2      155.95      165.37     15.98 o 
  -8  -2   2      278.68      352.09     28.07 o 
  -7  -2   2        1.06        2.82      8.07 o 
  -6  -2   2      804.02      775.17     72.27 o 
  -5  -2   2       29.91       19.19      4.11 o 
  -4  -2   2      884.92      835.53     13.51 o 
  -3  -2   2       26.20       14.99      3.08 o 
  -2  -2   2     4862.48     5145.81    139.82 o 
  -1  -2   2      101.73      122.45      6.32 o 
   0  -2   2      913.50      849.37     19.35 o 
   1  -2   2       13.86       18.55      4.50 o 
   2  -2   2       53.59       61.86      7.08 o 
   3  -2   2      207.74      240.83     34.74 o 
   4  -2   2      822.51      868.23     59.81 o 
   5  -2   2       11.19        1.46      3.79 o 
   6  -2   2       66.91       42.24     14.17 o 
   7  -2   2      247.36      279.58     26.98 o 
   8  -2   2       64.38       82.29     19.62 o 
   9  -2   2        0.99       12.53     18.80 o 
  10  -2   2      185.64      178.76     27.52 o 
  11  -2   2       16.13       -1.91     17.44 o 
 -12  -1   2       21.45       45.23     19.35 o 
 -11  -1   2        0.45       15.64     12.37 o 
 -10  -1   2        3.97       -3.76      8.87 o 
  -9  -1   2        0.24        2.16      9.29 o 
  -8  -1   2        1.42        6.59      7.61 o 
  -7  -1   2      703.77      901.07     55.04 o 
  -6  -1   2      405.75      453.22     37.11 o 
  -5  -1   2     1667.11     1722.45     81.37 o 
  -4  -1   2       97.86       94.82      7.52 o 
  -3  -1   2      126.77      105.34      4.49 o 
  -2  -1   2      399.66      365.88     15.37 o 
  -1  -1   2      690.41      658.13     47.54 o 
   0  -1   2     3688.82     4195.34     41.42 o 
   1  -1   2       48.55       46.05      4.90 o 
   2  -1   2     9490.05     9997.32    338.85 o 
   3  -1   2      387.09      324.33     23.98 o 
   4  -1   2     4974.33     4057.90     78.21 o 
   5  -1   2      584.04      526.19     27.25 o 
   6  -1   2        6.43        6.54     12.81 o 
   7  -1   2       30.86       19.62     11.72 o 
   8  -1   2       24.83       10.08     12.26 o 
   9  -1   2       11.08        7.36     15.80 o 
  10  -1   2        9.70       30.25     24.80 o 
  11  -1   2        8.68       -0.54     17.71 o 
 -12   0   2       45.67       50.41     20.44 o 
 -11   0   2       20.05       24.52     16.08 o 
 -10   0   2      128.14      151.70     22.75 o 
  -9   0   2        0.22        8.03      9.56 o 
  -8   0   2        2.34        2.59      7.08 o 
  -7   0   2       96.21       91.37     11.07 o 
  -6   0   2      651.22      623.30     32.15 o 
  -5   0   2      268.43      260.00      8.64 o 
  -4   0   2       70.90       60.03      4.67 o 
  -3   0   2      815.53      909.31     24.41 o 
  -2   0   2     6476.73     7347.33     83.11 o 
  -1   0   2       90.79      137.49      5.58 o 
   0   0   2      325.74      329.90     49.05 o 
   1   0   2     4053.29     3121.43    130.66 o 
   2   0   2    31134.23    26873.85   1818.91 o 
   3   0   2     7871.89     8845.05    276.31 o 
   4   0   2       73.12       78.48     13.35 o 
   5   0   2     3361.38     2977.83     64.58 o 
   6   0   2        3.85        2.72     14.99 o 
   7   0   2        9.27       -7.36     14.99 o 
   8   0   2        1.17       20.44     15.26 o 
   9   0   2       17.02       21.53     16.89 o 
  10   0   2       88.25      101.10     23.16 o 
  11   0   2       11.54       16.08     24.80 o 
 -12   1   2       14.45       14.17     18.26 o 
 -11   1   2        1.18       -3.27     10.35 o 
 -10   1   2      149.46      168.13     23.98 o 
  -9   1   2      238.14      290.75     37.06 o 
  -8   1   2        4.58        9.96      9.95 o 
  -7   1   2      350.78      425.32     78.61 o 
  -6   1   2       48.98       43.92      6.80 o 
  -5   1   2      154.67      125.49      9.22 o 
  -4   1   2      575.06      695.55     48.27 o 
  -3   1   2       18.80       19.93      3.12 o 
  -2   1   2     1177.19     1430.01     92.10 o 
  -1   1   2     1916.28     2473.48    347.98 o 
   0   1   2     1098.67     1538.33     59.13 o 
   1   1   2     2502.63     2974.08    154.37 o 
   2   1   2      313.27      351.25     29.84 o 
   3   1   2     2530.63     3150.05     54.23 o 
   4   1   2     2184.05     2179.17    172.49 o 
   5   1   2      496.26      509.57     31.88 o 
   6   1   2        0.77       17.71     12.53 o 
   7   1   2      204.10      274.68     29.43 o 
   8   1   2      120.37      141.70     25.61 o 
   9   1   2       18.03       69.21     24.25 o 
  10   1   2        0.07       -3.27     21.25 o 
  11   1   2       19.00       61.86     23.98 o 
 -12   2   2      232.57      244.70     30.52 o 
 -11   2   2        2.15        0.27     11.17 o 
 -10   2   2        0.21      -13.08     12.81 o 
  -9   2   2      162.38      159.68     22.34 o 
  -8   2   2      435.31      615.13     68.12 o 
  -7   2   2      192.11      220.77      9.78 o 
  -6   2   2      314.65      255.36     21.65 o 
  -5   2   2      438.65      446.71     21.34 o 
  -4   2   2      612.17      679.17     24.75 o 
  -3   2   2      581.21      641.55     32.61 o 
  -2   2   2       74.07       59.21      6.21 o 
  -1   2   2     2313.25     3068.53    107.89 o 
   0   2   2     3699.18     4581.71    440.49 o 
   1   2   2       74.63       62.30      5.94 o 
   2   2   2      354.69      314.85     31.06 o 
   3   2   2     1777.30     1911.81     39.92 o 
   4   2   2      238.62      163.30     11.85 o 
   5   2   2      117.05       80.45     12.53 o 
   6   2   2      362.01      332.17     27.25 o 
   7   2   2      207.25      258.05     29.16 o 
   8   2   2      111.01      179.03     26.70 o 
   9   2   2       94.48      106.82     23.71 o 
  10   2   2       13.32       26.70     23.98 o 
  11   2   2       30.74       64.58     29.97 o 
 -12   3   2       86.66      118.81     23.71 o 
 -11   3   2       28.76       27.52     16.08 o 
 -10   3   2       33.50       42.51     13.62 o 
  -9   3   2       38.42       30.52     16.35 o 
  -8   3   2      448.41      457.79     30.79 o 
  -7   3   2      852.07      806.26     49.96 o 
  -6   3   2      117.68      172.77     15.67 o 
  -5   3   2       27.55       24.11      5.24 o 
  -4   3   2     1751.86     2079.67     79.32 o 
  -3   3   2      273.84      289.84     11.95 o 
  -2   3   2     7029.86     9795.95    149.60 o 
  -1   3   2      376.71      419.80     19.95 o 
   0   3   2     1388.43     1576.47    166.22 o 
   1   3   2     1388.71     1489.21    191.02 o 
   2   3   2      383.39      306.74     31.06 o 
   3   3   2      385.72      354.31     36.24 o 
   4   3   2       80.29       71.16      7.49 o 
   5   3   2      216.58      166.31     33.11 o 
   6   3   2       12.61       12.53     12.26 o 
   7   3   2       22.72        7.36     17.17 o 
   8   3   2       10.17       -2.72     14.44 o 
   9   3   2      100.40      144.97     30.25 o 
  10   3   2        3.29       26.70     17.98 o 
 -11   4   2        1.67       -2.72      9.81 o 
 -10   4   2       16.39       -0.54     13.35 o 
  -9   4   2       19.97       17.98     15.26 o 
  -8   4   2     1035.30      910.41     42.51 o 
  -7   4   2       18.26       28.37      7.68 o 
  -6   4   2       56.26       59.10     10.85 o 
  -5   4   2      479.59      524.69     32.47 o 
  -4   4   2       38.09       48.10      7.76 o 
  -3   4   2     6917.97     9473.47    304.79 o 
  -2   4   2       39.75       44.19      7.45 o 
  -1   4   2     2514.16     3124.65    164.50 o 
   0   4   2      633.89      732.69     44.96 o 
   1   4   2      389.18      432.82     23.98 o 
   2   4   2        3.27        1.41      4.63 o 
   3   4   2      569.71      609.76     18.54 o 
   4   4   2      467.23      421.10     47.96 o 
   5   4   2       20.52       10.57      5.28 o 
   6   4   2      115.01      133.52     23.16 o 
   7   4   2      118.24      128.35     25.61 o 
   8   4   2      147.62      163.22     26.16 o 
   9   4   2       32.88       22.34     17.98 o 
  10   4   2       29.32       58.31     26.70 o 
 -11   5   2       62.01       84.47     17.44 o 
 -10   5   2       18.18        7.90     13.90 o 
  -9   5   2       15.52       18.53     11.17 o 
  -8   5   2        0.15       -6.54     13.08 o 
  -7   5   2      323.77      339.65     18.26 o 
  -6   5   2       61.24       51.48      8.64 o 
  -5   5   2       52.02       54.59      6.37 o 
  -4   5   2      451.34      491.78     37.47 o 
  -3   5   2      180.61      191.39     11.60 o 
  -2   5   2      531.12      621.98     70.44 o 
  -1   5   2       43.10       33.31      5.48 o 
   0   5   2      661.65      707.06    112.68 o 
   1   5   2     2550.90     2719.55    755.90 o 
   2   5   2        5.47       -7.71      5.14 o 
   3   5   2       41.07       47.46      7.71 o 
   4   5   2      641.01      552.61    101.64 o 
   5   5   2       33.46       43.05     15.26 o 
   6   5   2      340.08      342.53     29.70 o 
   7   5   2       44.47       25.89     13.62 o 
   8   5   2        4.21      -13.35     16.89 o 
   9   5   2       61.38       47.14     18.80 o 
  10   5   2       36.59       35.15     19.35 o 
 -11   6   2        9.57        1.63     10.35 o 
 -10   6   2       21.06       13.90     12.26 o 
  -9   6   2       49.82       37.33     16.35 o 
  -8   6   2       50.11       57.22     16.62 o 
  -7   6   2      363.11      350.08     35.02 o 
  -6   6   2        5.38        0.64      7.90 o 
  -5   6   2      214.75      249.49     14.78 o 
  -4   6   2       14.87       -1.50      6.74 o 
  -3   6   2      659.32      757.50     36.65 o 
  -2   6   2      273.87      265.50     12.48 o 
  -1   6   2      397.82      378.02     11.34 o 
   0   6   2        0.31       -8.44      5.63 o 
   1   6   2      378.60      418.19     17.51 o 
   2   6   2     1289.43     1335.02    186.66 o 
   3   6   2        0.51       -4.13      5.69 o 
   4   6   2      385.20      453.16     19.55 o 
   5   6   2       55.21       59.13     17.17 o 
   6   6   2       57.68       52.05     15.80 o 
   7   6   2       86.97       93.19     22.62 o 
   8   6   2        8.46       17.17     19.35 o 
   9   6   2        1.98      -16.62     19.62 o 
 -10   7   2       24.57       18.80     12.81 o 
  -9   7   2        6.83        2.18     14.99 o 
  -8   7   2       70.62       76.84     18.53 o 
  -7   7   2      116.68      105.73     11.19 o 
  -6   7   2      283.13      263.06     47.28 o 
  -5   7   2       97.68       96.89     11.54 o 
  -4   7   2       63.53       82.16     10.89 o 
  -3   7   2       67.05       66.82     10.63 o 
  -2   7   2      560.70      645.54     35.15 o 
  -1   7   2      690.62      692.81     22.85 o 
   0   7   2       19.97       11.64     17.71 o 
   1   7   2      213.45      181.83     15.53 o 
   2   7   2      351.19      359.41     18.49 o 
   3   7   2      107.93      119.76     12.94 o 
   4   7   2       29.76       21.43      8.81 o 
   5   7   2       65.49       52.05     13.90 o 
   6   7   2       13.48       -8.45     15.26 o 
   7   7   2      177.80      263.78     31.88 o 
   8   7   2       39.85       38.15     17.44 o 
  -9   8   2       17.23        2.72     15.80 o 
  -8   8   2       68.26       61.04     19.35 o 
  -7   8   2      176.98      163.25     14.45 o 
  -6   8   2        0.09      -11.78      7.86 o 
  -5   8   2      118.43      126.55     12.73 o 
  -4   8   2      391.56      322.63     24.80 o 
  -3   8   2      157.66      128.35     16.89 o 
  -2   8   2      349.50      305.47     24.25 o 
  -1   8   2      229.57      185.42     14.16 o 
   0   8   2      136.84      144.87     13.35 o 
   1   8   2      255.32      246.81     30.52 o 
   2   8   2      233.45      272.18     45.10 o 
   3   8   2       26.79       22.76     22.62 o 
   4   8   2      186.56      196.31     16.62 o 
   5   8   2       16.77       42.51     18.26 o 
   6   8   2       35.71       41.42     19.07 o 
   7   8   2       47.60       73.85     21.80 o 
   8   8   2       20.58       13.35     19.62 o 
  -9   9   2       16.34       15.80     16.89 o 
  -7   9   2       13.26       11.99     13.90 o 
  -6   9   2      190.94      162.95     20.71 o 
  -5   9   2      252.89      206.82     25.61 o 
  -4   9   2      200.69      228.08     25.34 o 
  -3   9   2        5.07        5.99     15.53 o 
  -2   9   2      915.16      972.26     48.50 o 
  -1   9   2        9.69        9.36     15.80 o 
   0   9   2        6.09        8.28      7.77 o 
   1   9   2       37.59       32.93      9.92 o 
   2   9   2       85.62       68.35     11.24 o 
   3   9   2        2.74       -5.58      9.31 o 
   4   9   2       34.04       30.40     13.35 o 
   5   9   2       77.17       69.76     16.62 o 
   6   9   2       61.92      103.28     23.43 o 
   7   9   2        5.20       36.51     18.26 o 
  -7  10   2       69.59       50.96     17.17 o 
  -6  10   2       17.66       19.35     11.72 o 
  -5  10   2      135.45      144.97     23.43 o 
  -4  10   2       21.53       10.08     11.99 o 
  -3  10   2      284.96      265.96     27.52 o 
  -2  10   2      156.55      143.88     22.07 o 
  -1  10   2      171.53      161.13     21.53 o 
   0  10   2      166.97      188.49     20.85 o 
   1  10   2        6.40       -0.06      7.14 o 
   2  10   2       38.37       34.54     11.79 o 
   3  10   2        0.46      -11.19      7.46 o 
   4  10   2       40.64       42.17     12.42 o 
   5  10   2       14.10       23.16     17.17 o 
  -6  11   2      123.76       85.29     18.26 o 
  -5  11   2       28.89       28.88     17.17 o 
  -4  11   2       86.83       84.20     18.26 o 
  -3  11   2       22.62        6.54     12.53 o 
  -2  11   2       29.00       28.34     18.80 o 
  -1  11   2      306.93      317.73     33.24 o 
   0  11   2        3.78       17.52     11.85 o 
   1  11   2       59.31       53.10     11.65 o 
   2  11   2       25.06       32.55     12.61 o 
   3  11   2      161.90      163.19     17.57 o 
   4  11   2       54.59       43.40     15.94 o 
  -4  12   2       49.69       17.98     14.44 o 
  -3  12   2       12.68       13.90     14.44 o 
  -2  12   2        0.29       -2.18     17.98 o 
  -1  12   2       92.27       69.49     19.89 o 
   0  12   2      182.14      245.79     33.24 o 
   1  12   2        2.97       18.53     15.26 o 
   2  12   2        8.93        6.40     11.08 o 
  -1 -13   3        2.16        9.00     10.88 o 
   0 -13   3        7.21       20.88     12.67 o 
   1 -13   3        8.10       17.59     12.56 o 
   2 -13   3        8.24       12.25     13.22 o 
  -4 -12   3        0.10        2.76      7.58 o 
  -3 -12   3       63.32       82.94     16.40 o 
  -2 -12   3       14.40        6.38      9.52 o 
  -1 -12   3      125.34      144.39     18.38 o 
   0 -12   3       14.58       21.54     13.77 o 
   1 -12   3       30.35       41.40     11.99 o 
   3 -12   3       12.70       33.11     11.18 o 
   4 -12   3      147.96      140.93     17.92 o 
   5 -12   3        4.67        6.03     12.13 o 
  -6 -11   3        0.35      -11.99     14.99 o 
  -5 -11   3        2.97        2.29      8.15 o 
  -4 -11   3       16.48       24.88      9.64 o 
  -3 -11   3       26.09       21.11      9.14 o 
  -2 -11   3      136.59      176.98     16.22 o 
  -1 -11   3      159.40      194.57     18.11 o 
   1 -11   3      217.82      257.51     29.43 o 
   2 -11   3       19.78        0.00     16.89 o 
   3 -11   3      349.70      368.96     34.33 o 
   5 -11   3       25.95       28.98     10.80 o 
   6 -11   3       83.53       81.21     14.82 o 
  -7 -10   3       10.80       29.97     16.89 o 
  -6 -10   3        0.75       -4.78      8.37 o 
  -5 -10   3      254.56      255.36     31.46 o 
  -4 -10   3        1.73        0.78      7.01 o 
  -3 -10   3       90.88      100.74     12.01 o 
  -2 -10   3       32.46       19.22      7.95 o 
  -1 -10   3       32.74       30.65     10.01 o 
   0 -10   3      385.21      398.66     32.97 o 
   1 -10   3       36.58       28.88     13.90 o 
   2 -10   3      194.21      183.12     22.89 o 
   3 -10   3       11.66       -3.00     14.99 o 
   4 -10   3        6.46       -6.81     11.44 o 
   5 -10   3        1.35       11.58     10.88 o 
   6 -10   3      103.21      104.03     16.49 o 
  -8  -9   3       82.51       95.92     22.62 o 
  -7  -9   3        1.27        3.27     15.53 o 
  -6  -9   3       20.03       11.29      7.84 o 
  -5  -9   3       34.78       23.33      7.21 o 
  -4  -9   3      257.30      218.03     13.37 o 
  -3  -9   3       69.94       90.53     10.78 o 
  -2  -9   3      251.23      311.83     24.30 o 
  -1  -9   3      517.37      524.68     19.56 o 
   0  -9   3        1.44       -2.72     14.71 o 
   1  -9   3      312.85      313.64     26.43 o 
   2  -9   3      113.99       94.83     18.26 o 
   3  -9   3      480.98      522.92     33.79 o 
   4  -9   3        9.28       14.44     11.99 o 
   5  -9   3      151.67      153.42     15.30 o 
   6  -9   3      121.44      135.86     15.08 o 
   7  -9   3       24.31       44.14     14.44 o 
  -9  -8   3        2.69       18.26     18.26 o 
  -8  -8   3       39.15       23.16     12.81 o 
  -7  -8   3       45.86       37.60     13.35 o 
  -6  -8   3       51.13       53.43      9.78 o 
  -5  -8   3       55.98       35.08      7.73 o 
  -4  -8   3       35.56       30.20      7.64 o 
  -3  -8   3      406.60      354.81     19.71 o 
  -2  -8   3      380.89      459.14     17.76 o 
  -1  -8   3      125.08      131.85     15.92 o 
   0  -8   3      753.56      936.57     40.60 o 
   1  -8   3        0.68       13.08     10.08 o 
   2  -8   3      376.88      363.78     26.16 o 
   3  -8   3        9.45        4.36      9.81 o 
   5  -8   3      320.88      321.38     18.49 o 
   6  -8   3       21.91       32.10     10.00 o 
   7  -8   3       54.61       44.96     16.08 o 
   8  -8   3       24.60       34.61     14.71 o 
 -10  -7   3        0.99        6.27     19.07 o 
  -9  -7   3      198.51      255.06     31.34 o 
  -8  -7   3      243.09      270.86     29.70 o 
  -7  -7   3      179.64      220.18     24.80 o 
  -6  -7   3       37.05       36.42      7.70 o 
  -5  -7   3        0.17       -6.81     13.08 o 
  -4  -7   3     1133.52      988.74     53.09 o 
  -3  -7   3       22.41       11.73      6.44 o 
  -2  -7   3       76.36       64.34      8.54 o 
  -1  -7   3     1317.50     1359.06     58.87 o 
   1  -7   3      147.79      166.49     18.26 o 
   2  -7   3      227.40      234.35     20.44 o 
   3  -7   3      285.72      329.99     24.25 o 
   4  -7   3      239.88      251.49     15.85 o 
   5  -7   3        4.52        7.53      8.66 o 
   6  -7   3        1.42       10.35     11.72 o 
   7  -7   3        0.61      -15.26     10.90 o 
   8  -7   3       99.21       64.58     16.35 o 
   9  -7   3        8.61      -13.90     15.26 o 
 -10  -6   3      156.16      159.41     26.43 o 
  -9  -6   3       11.29       32.97     20.71 o 
  -8  -6   3      191.87      252.33     28.88 o 
  -7  -6   3      273.22      294.30     26.98 o 
  -6  -6   3       45.83       34.27      7.68 o 
  -5  -6   3      705.74      572.52     26.84 o 
  -4  -6   3        0.39       -5.31      3.54 o 
  -3  -6   3       42.28       27.34      4.95 o 
  -2  -6   3      624.35      686.37     17.17 o 
  -1  -6   3      302.52      346.70     19.57 o 
   0  -6   3       46.40       32.84      6.63 o 
   1  -6   3      498.65      497.75     19.21 o 
   2  -6   3      360.18      360.38     15.98 o 
   3  -6   3       20.28       29.77      7.70 o 
   4  -6   3      400.44      418.76     17.92 o 
   5  -6   3      599.94      715.32     25.61 o 
   6  -6   3      512.64      552.08     34.33 o 
   7  -6   3       81.47       58.31     13.08 o 
   8  -6   3      139.12      131.34     20.16 o 
   9  -6   3      137.99      141.15     23.98 o 
  10  -6   3       21.39        7.36     16.62 o 
 -11  -5   3        0.74       -7.63     18.26 o 
 -10  -5   3       40.99       66.76     21.53 o 
  -9  -5   3        3.11       -3.27     11.99 o 
  -8  -5   3      430.16      481.23     34.06 o 
  -7  -5   3      211.81      187.26     26.57 o 
  -6  -5   3      231.52      223.09     13.40 o 
  -5  -5   3       88.63       62.00      5.91 o 
  -4  -5   3      417.61      350.81     20.13 o 
  -3  -5   3     1573.10     1447.55     69.36 o 
  -2  -5   3        4.35        3.90      3.41 o 
  -1  -5   3      736.55      808.03     17.03 o 
   0  -5   3     1607.31     2107.69     33.51 o 
   1  -5   3      341.47      319.72     14.26 o 
   2  -5   3        0.20       -8.41      5.68 o 
   3  -5   3      124.77      139.54     17.98 o 
   4  -5   3      230.10      270.63     13.09 o 
   5  -5   3      277.91      326.06     12.34 o 
   6  -5   3      926.52     1113.96     44.96 o 
   7  -5   3       32.49       25.61     13.62 o 
   8  -5   3       51.28       53.68     17.98 o 
   9  -5   3        0.34        3.81     11.72 o 
  10  -5   3       50.45       80.66     23.71 o 
 -11  -4   3       65.72       99.46     24.52 o 
 -10  -4   3       43.93       61.68     17.30 o 
  -9  -4   3      126.84      122.50     29.16 o 
  -8  -4   3       12.07       22.90      9.54 o 
  -7  -4   3      180.68      213.52     20.85 o 
  -6  -4   3      434.17      366.38     22.32 o 
  -5  -4   3       11.11        7.04      4.09 o 
  -4  -4   3       41.83       35.72      4.80 o 
  -3  -4   3      579.16      523.92     23.68 o 
  -2  -4   3     2019.92     1793.82     32.29 o 
  -1  -4   3      591.35      593.61     35.93 o 
   0  -4   3      594.01      613.99     16.89 o 
   1  -4   3      458.64      510.66     14.93 o 
   2  -4   3      193.05      189.64      9.73 o 
   3  -4   3       50.21       47.66      6.16 o 
   4  -4   3       17.20       15.97      4.29 o 
   5  -4   3       64.75       69.17      8.56 o 
   6  -4   3      286.35      259.42     23.16 o 
   7  -4   3       28.57        6.54     15.26 o 
   8  -4   3        0.06      -11.72     13.90 o 
   9  -4   3      116.79      159.41     25.89 o 
  10  -4   3      104.21      109.27     25.34 o 
 -11  -3   3       16.67       15.15     12.57 o 
 -10  -3   3        4.68       13.06      9.35 o 
  -9  -3   3       38.78       35.72      9.80 o 
  -8  -3   3      156.06      234.84     19.35 o 
  -7  -3   3      290.02      306.96     16.45 o 
  -6  -3   3      205.06      199.95     11.06 o 
  -5  -3   3     1171.27     1215.68     40.00 o 
  -4  -3   3      268.06      268.28     11.98 o 
  -3  -3   3      628.34      599.29     43.85 o 
  -2  -3   3      368.73      440.58     17.48 o 
  -1  -3   3      100.37      121.51      7.45 o 
   0  -3   3      494.81      589.41     19.62 o 
   1  -3   3      590.82      705.76     21.53 o 
   2  -3   3      279.12      415.01     16.89 o 
   3  -3   3      843.41      866.81     23.43 o 
   4  -3   3      394.35      393.57     27.52 o 
   5  -3   3      112.70      103.89      8.37 o 
   6  -3   3      103.75       93.74     18.26 o 
   7  -3   3        2.40       -2.18     14.17 o 
   8  -3   3       29.28       22.34     15.80 o 
   9  -3   3      126.04      161.32     27.25 o 
  10  -3   3       13.76       27.52     21.53 o 
  11  -3   3       68.11       76.30     25.89 o 
 -12  -2   3       20.31       20.71     13.62 o 
 -11  -2   3        5.05        8.33     10.21 o 
 -10  -2   3       11.51       17.27     12.13 o 
  -9  -2   3        6.26       -3.40      8.95 o 
  -8  -2   3       28.28       21.71      9.24 o 
  -7  -2   3       55.74       62.84      9.40 o 
  -6  -2   3     4226.57     4714.05    121.10 o 
  -5  -2   3     1292.45     1354.06     19.25 o 
  -4  -2   3       17.33       14.00      3.75 o 
  -3  -2   3     2457.82     2646.87     37.28 o 
  -2  -2   3      211.23      268.39     12.39 o 
   0  -2   3    13910.32    16601.24    125.35 o 
   1  -2   3       41.91       40.87      6.54 o 
   2  -2   3      479.86      535.18     16.89 o 
   3  -2   3      205.14      188.27     38.97 o 
   4  -2   3      169.81      218.28     13.49 o 
   5  -2   3      497.58      498.80     80.93 o 
   6  -2   3        6.34        8.45     13.08 o 
   7  -2   3       99.17      116.63     20.44 o 
   8  -2   3        3.63        4.36     11.44 o 
   9  -2   3      256.00      309.83     33.24 o 
  10  -2   3       53.18       83.93     25.61 o 
  11  -2   3        0.38      -27.52     24.25 o 
 -12  -1   3        0.10      -20.71     15.53 o 
 -11  -1   3        0.80        4.09     15.26 o 
 -10  -1   3      162.40      207.83     18.11 o 
  -9  -1   3        1.41      -11.85      8.09 o 
  -8  -1   3        1.70        5.05      7.99 o 
  -7  -1   3      666.94      742.64     21.99 o 
  -6  -1   3      260.80      259.41      9.97 o 
  -5  -1   3      108.04       88.64      6.05 o 
  -4  -1   3      481.81      411.44     16.13 o 
  -3  -1   3       22.18       25.19      3.47 o 
  -2  -1   3     2635.41     3147.52    161.90 o 
  -1  -1   3    21867.44    21815.44    148.24 o 
   0  -1   3      221.84      243.61     10.08 o 
   1  -1   3      160.82      116.12      6.27 o 
   2  -1   3       10.47       10.17      3.22 o 
   3  -1   3       37.03       38.17      4.79 o 
   4  -1   3     7035.02     6583.98    106.68 o 
   5  -1   3      605.15      687.51     34.33 o 
   6  -1   3      382.97      487.77     32.15 o 
   7  -1   3        0.41       21.25     15.80 o 
   8  -1   3        0.25       12.81     17.71 o 
   9  -1   3        2.73      -11.44     16.89 o 
  10  -1   3       52.89       63.22     22.34 o 
  11  -1   3       10.79       19.62     25.61 o 
 -12   0   3       13.67       17.17     17.98 o 
 -11   0   3       19.66       33.79     17.44 o 
 -10   0   3        0.40        6.27     14.44 o 
  -9   0   3      169.84      220.59     16.94 o 
  -8   0   3       70.38      117.57     12.23 o 
  -7   0   3      161.57      153.91     16.82 o 
  -6   0   3        0.46       -4.38      4.47 o 
  -5   0   3      393.61      307.40     12.08 o 
  -4   0   3       25.76       33.72      4.19 o 
  -3   0   3     1487.73     1781.33     43.80 o 
  -2   0   3     2808.68     3602.28    118.99 o 
  -1   0   3     1580.18     1719.12    127.39 o 
   0   0   3      441.45      424.71     34.33 o 
   1   0   3     7189.54     7371.14    133.25 o 
   2   0   3      403.32      342.50      9.87 o 
   3   0   3     4456.20     4766.94     41.11 o 
   4   0   3      597.30      515.49     34.06 o 
   5   0   3     7004.63     6279.11     97.83 o 
   6   0   3      185.92      197.83     23.43 o 
   7   0   3      280.24      288.85     26.70 o 
   8   0   3        8.27       16.62     19.89 o 
   9   0   3        0.26        4.90     21.80 o 
  10   0   3       11.93       31.06     23.98 o 
  11   0   3        1.42       11.99     24.25 o 
 -12   1   3      159.80      129.44     22.89 o 
 -11   1   3       20.36       25.61     17.17 o 
 -10   1   3      230.75      285.03     29.16 o 
  -9   1   3      134.68      119.90     17.98 o 
  -8   1   3        4.13       54.49     20.85 o 
  -7   1   3      327.49      307.78     19.94 o 
  -6   1   3      234.72      257.17     11.61 o 
  -5   1   3       39.99       36.99      6.02 o 
  -4   1   3        9.74       14.02      3.51 o 
  -3   1   3      224.66      293.86      9.42 o 
  -2   1   3     2095.18     2547.54    165.95 o 
  -1   1   3      738.65      884.82     43.75 o 
   0   1   3      191.99      201.30      7.79 o 
   1   1   3      844.47      887.24     16.76 o 
   2   1   3        9.53        8.12      4.38 o 
   3   1   3        3.03       -7.32      5.59 o 
   4   1   3     4119.28     5132.88     98.78 o 
   5   1   3     2271.82     1681.30     50.41 o 
   6   1   3      151.14      171.67     23.71 o 
   7   1   3        2.68       -4.36     18.80 o 
   8   1   3        3.62       23.98     15.80 o 
   9   1   3       87.61      125.89     27.52 o 
  10   1   3       11.69       31.34     24.80 o 
 -12   2   3      106.73      105.46     20.98 o 
 -11   2   3       44.10       38.69     17.71 o 
 -10   2   3       43.69       58.59     18.26 o 
  -9   2   3       45.04       38.97     13.62 o 
  -8   2   3     1379.63     1319.97     49.32 o 
  -7   2   3      280.82      327.96     39.60 o 
  -6   2   3       78.97       72.59      6.17 o 
  -5   2   3     1161.40     1430.16     95.02 o 
  -4   2   3     1047.30      994.53     27.28 o 
  -3   2   3     2953.15     3151.27     36.80 o 
  -2   2   3     1630.20     1893.38    132.71 o 
  -1   2   3      291.67      337.68      7.83 o 
   0   2   3       69.19       55.91      7.90 o 
   1   2   3     2432.05     2938.20    307.24 o 
   2   2   3      571.67      654.17     69.35 o 
   3   2   3     1819.19     2167.19    155.46 o 
   4   2   3       11.79        1.02      5.74 o 
   5   2   3       80.14       46.60     14.44 o 
   6   2   3       34.20       39.78     17.71 o 
   7   2   3      110.71      137.34     25.07 o 
   8   2   3      178.95      178.76     29.97 o 
   9   2   3        0.09      -21.25     18.80 o 
  10   2   3       10.61       37.88     17.98 o 
 -12   3   3       25.79       31.06     15.26 o 
 -11   3   3       27.91       13.08     12.81 o 
 -10   3   3       51.71       33.52     13.35 o 
  -9   3   3      315.95      312.28     29.16 o 
  -8   3   3     1562.95     1633.61     56.95 o 
  -7   3   3      374.97      305.96     32.56 o 
  -6   3   3       22.70       16.92      7.91 o 
  -5   3   3      258.76      349.12     40.99 o 
  -4   3   3     2016.56     2800.00    156.36 o 
  -3   3   3     6713.32     8768.14     70.66 o 
  -2   3   3     2819.08     3529.54     60.27 o 
  -1   3   3     3423.53     4345.94     58.94 o 
   0   3   3     1504.63     1517.02     54.36 o 
   1   3   3      632.51      871.39     79.84 o 
   2   3   3       49.47       20.06      6.26 o 
   3   3   3       60.13       55.93     11.31 o 
   4   3   3      165.07      159.11     17.44 o 
   5   3   3      259.55      173.85     18.26 o 
   6   3   3      176.56      189.66     23.43 o 
   7   3   3      106.26      104.37     21.53 o 
   8   3   3       92.64      119.08     23.43 o 
   9   3   3       99.53      147.69     31.34 o 
  10   3   3        6.35       10.63     24.25 o 
 -11   4   3       39.36       54.23     18.53 o 
 -10   4   3       16.88       21.80     15.53 o 
  -9   4   3      353.91      339.26     29.97 o 
  -8   4   3        1.43       -4.90     14.17 o 
  -7   4   3      284.97      243.98     14.34 o 
  -6   4   3      336.42      315.35     35.56 o 
  -5   4   3      278.38      318.80     12.59 o 
  -4   4   3       28.13       13.90      5.74 o 
  -3   4   3      791.83      919.27    108.73 o 
  -2   4   3     1246.55     1461.23     36.83 o 
  -1   4   3     2179.85     2502.44     27.85 o 
   0   4   3      217.60      245.46     11.25 o 
   1   4   3      275.10      256.27     12.34 o 
   2   4   3       70.88       96.67     14.17 o 
   3   4   3      654.37      751.04     38.42 o 
   4   4   3       65.90       72.33     10.02 o 
   5   4   3       61.68       44.69     13.62 o 
   6   4   3       52.93       50.14     15.53 o 
   7   4   3       88.20       96.46     22.62 o 
   8   4   3        0.33      -11.72     17.98 o 
   9   4   3        2.02        5.72     21.80 o 
  10   4   3       22.47        9.54     19.62 o 
 -11   5   3        6.79       -0.27     15.53 o 
 -10   5   3        4.84        3.27     14.71 o 
  -9   5   3       58.05       49.32     16.89 o 
  -8   5   3       44.96       61.86     17.98 o 
  -7   5   3       85.55       87.46     10.43 o 
  -6   5   3        2.15        2.06      6.50 o 
  -5   5   3       72.89       76.51     18.67 o 
  -4   5   3        1.36        3.53      6.84 o 
  -3   5   3     1702.45     1969.58    161.32 o 
  -2   5   3     1117.83     1332.51     61.85 o 
  -1   5   3       93.85       96.78      6.88 o 
   0   5   3     1058.91     1147.75     25.49 o 
   1   5   3      948.76     1058.71    103.96 o 
   2   5   3      330.06      354.26     38.56 o 
   3   5   3      372.78      384.35     32.56 o 
   4   5   3      164.99      157.48     13.76 o 
   5   5   3       54.24       44.96     16.89 o 
   6   5   3       53.79       39.78     14.44 o 
   7   5   3        8.75       12.26     13.62 o 
   8   5   3        0.12       -8.17     17.98 o 
   9   5   3        3.59       17.17     21.53 o 
 -11   6   3       15.64       14.71     17.17 o 
 -10   6   3       61.71       68.67     17.17 o 
  -9   6   3       21.32        7.36     11.44 o 
  -8   6   3      178.19      180.12     24.25 o 
  -7   6   3       43.18       36.70      9.62 o 
  -6   6   3      220.37      221.75     30.38 o 
  -5   6   3      419.74      462.54     30.52 o 
  -4   6   3       39.40       22.74     10.90 o 
  -3   6   3      315.53      320.41     47.14 o 
  -2   6   3      297.75      333.48     13.86 o 
  -1   6   3      735.71      722.18     28.53 o 
   0   6   3      167.71      148.28     15.12 o 
   1   6   3      521.52      685.60     52.18 o 
   2   6   3       12.74       -1.30      7.68 o 
   3   6   3      622.78      666.77     24.18 o 
   4   6   3       72.50       87.88     12.40 o 
   5   6   3       18.83       18.53     15.53 o 
   6   6   3      271.47      313.10     29.97 o 
   7   6   3       41.77       58.59     20.71 o 
   8   6   3        0.38      -22.07     16.89 o 
   9   6   3       11.68        3.54     15.53 o 
 -10   7   3      175.15      124.26     21.25 o 
  -9   7   3       84.96       81.48     17.44 o 
  -8   7   3       10.43        8.17     15.80 o 
  -7   7   3      206.08      176.62     14.74 o 
  -6   7   3       38.81       33.71      9.66 o 
  -5   7   3        0.88       -5.01      6.35 o 
  -4   7   3      126.21      150.52     25.89 o 
  -3   7   3       10.06        6.55      7.03 o 
  -2   7   3     1223.69     1134.26     88.56 o 
  -1   7   3       91.91       94.72     10.21 o 
   0   7   3        2.47       -3.20      7.01 o 
   1   7   3       81.83       73.15      9.49 o 
   2   7   3       99.09       78.06      9.92 o 
   3   7   3       13.81       -1.34      8.07 o 
   4   7   3      422.10      464.18     35.97 o 
   5   7   3       39.25       60.49     19.35 o 
   6   7   3       16.85        9.26     13.08 o 
   7   7   3       68.76      107.64     24.80 o 
   8   7   3        1.48       15.80     21.53 o 
  -9   8   3       46.35       32.43     18.53 o 
  -8   8   3      280.07      273.31     30.52 o 
  -7   8   3       15.13       11.40      9.61 o 
  -6   8   3       46.14       32.47     10.94 o 
  -5   8   3      108.23       92.38     17.98 o 
  -4   8   3       99.84       63.22     17.98 o 
  -3   8   3      779.46      713.39     39.51 o 
  -2   8   3      430.37      475.04     59.27 o 
  -1   8   3       25.38       41.99     10.36 o 
   0   8   3        4.41        6.52      7.90 o 
   1   8   3       16.51       13.31      7.76 o 
   2   8   3       53.08       50.81     11.24 o 
   3   8   3        4.96        0.11      9.89 o 
   4   8   3       17.59       26.28     11.00 o 
   5   8   3        1.47        2.45     11.17 o 
   6   8   3       53.29       75.75     20.71 o 
   7   8   3        1.45        5.45     18.26 o 
  -8   9   3        2.78       -2.18     13.62 o 
  -7   9   3       94.82       62.95     14.99 o 
  -6   9   3      421.20      358.06     28.34 o 
  -5   9   3        4.76       -6.81      8.45 o 
  -4   9   3      174.93      168.13     22.62 o 
  -3   9   3       47.44       40.06     13.35 o 
  -2   9   3      960.67     1116.14     51.77 o 
  -1   9   3      154.59      166.94     15.77 o 
   0   9   3       11.99       22.42      9.14 o 
   1   9   3      533.98      576.62     34.20 o 
   2   9   3        9.80       19.82     11.32 o 
   3   9   3        0.21        2.79     10.00 o 
   4   9   3       15.32       14.52     12.40 o 
   5   9   3       53.23       61.86     16.89 o 
   6   9   3       15.73       24.80     19.89 o 
  -7  10   3       16.41        8.99     15.26 o 
  -6  10   3       38.73       34.33     17.71 o 
  -5  10   3      415.66      468.42     36.51 o 
  -4  10   3        8.94        8.99     12.81 o 
  -3  10   3       29.98       28.34     14.71 o 
  -2  10   3       38.32       46.60     19.89 o 
  -1  10   3      371.32      383.67     36.24 o 
   0  10   3      123.89      108.85     16.08 o 
   1  10   3      166.36      207.84     23.30 o 
   2  10   3        1.25        0.05      7.94 o 
   3  10   3       83.61      113.04     19.89 o 
   4  10   3       65.98       61.04     18.53 o 
   5  10   3        1.48       -0.27     11.72 o 
  -6  11   3        0.22       -1.36     11.44 o 
  -5  11   3        7.85       -4.63     11.17 o 
  -4  11   3      137.40      130.25     25.61 o 
  -3  11   3       14.95      -18.53     16.62 o 
  -2  11   3       48.51       69.49     22.89 o 
  -1  11   3       38.72       37.06     21.53 o 
   0  11   3       79.45       96.19     20.98 o 
   1  11   3       69.32       42.78     21.53 o 
   2  11   3        4.61        9.50     10.85 o 
   3  11   3       83.25      112.58     16.60 o 
  -3  12   3        0.39       -7.08     16.35 o 
  -2  12   3       19.79       35.15     16.62 o 
  -1  12   3       36.40       25.61     17.17 o 
   0  12   3       17.57        4.63     19.62 o 
  -1 -13   4       22.68       15.15     11.41 o 
   0 -13   4       16.52       33.24     12.29 o 
   1 -13   4       25.43       14.48     20.71 o 
  -4 -12   4        9.75       13.10     10.59 o 
  -3 -12   4       10.25        9.00      9.53 o 
  -2 -12   4      141.14      176.59     19.74 o 
  -1 -12   4        0.43       -2.88      9.15 o 
   0 -12   4        2.26        5.58      9.14 o 
   1 -12   4       48.18       63.26     15.89 o 
   2 -12   4        8.03       13.78     13.39 o 
   3 -12   4      109.59      130.05     23.84 o 
   4 -12   4        0.26       12.32     12.71 o 
  -6 -11   4       29.82       19.41     10.80 o 
  -5 -11   4       47.51       32.84     12.23 o 
  -4 -11   4        9.36        8.30      8.74 o 
  -3 -11   4      253.87      282.04     16.97 o 
  -2 -11   4       82.34       82.76     12.13 o 
  -1 -11   4       75.36       69.39     14.74 o 
   0 -11   4       23.12       43.23     24.66 o 
   1 -11   4        5.12        2.85      8.95 o 
   2 -11   4      177.24      165.15     16.65 o 
   3 -11   4       16.47       36.70     13.39 o 
   4 -11   4        7.68       10.97      9.61 o 
   5 -11   4       43.21       41.01     13.28 o 
  -7 -10   4       21.33       11.44     13.08 o 
  -6 -10   4       22.90       13.77      9.43 o 
  -5 -10   4       32.10       21.06      9.10 o 
  -4 -10   4       55.31       46.08      8.48 o 
  -3 -10   4      134.09      112.69     11.86 o 
  -2 -10   4        7.47        2.54      8.63 o 
  -1 -10   4       80.84       61.71     13.96 o 
   0 -10   4        8.01       -7.65     11.71 o 
   1 -10   4       31.19       34.79     10.31 o 
   2 -10   4       12.29       37.14     12.79 o 
   3 -10   4      371.29      354.95     40.74 o 
   4 -10   4      233.92      216.13     17.57 o 
   5 -10   4        1.93       -1.48     10.50 o 
   7 -10   4        0.35        3.54     12.81 o 
  -8  -9   4        3.72       -4.36     11.44 o 
  -7  -9   4       15.24       13.90     11.44 o 
  -6  -9   4        3.98       -2.79      7.81 o 
  -5  -9   4      158.12      103.94     20.57 o 
  -4  -9   4      215.07      168.15     11.42 o 
  -3  -9   4       27.23       19.20      6.42 o 
  -2  -9   4      308.94      282.09     29.47 o 
  -1  -9   4        8.27        4.79      7.89 o 
   0  -9   4      404.94      430.53     23.11 o 
   1  -9   4      257.78      233.65     16.75 o 
   2  -9   4      226.67      245.97     17.01 o 
   3  -9   4      180.27      215.85     18.12 o 
   4  -9   4       31.54       45.71     11.66 o 
   5  -9   4       46.90       40.20     11.08 o 
   7  -9   4      114.71       94.56     17.71 o 
   8  -9   4      103.72       86.65     18.80 o 
  -9  -8   4       61.94       72.48     21.53 o 
  -8  -8   4       20.26       44.69     17.71 o 
  -7  -8   4       29.93       22.07     11.99 o 
  -6  -8   4       14.88       13.77      7.81 o 
  -5  -8   4       41.77       43.24     10.49 o 
  -4  -8   4      139.82      132.01     13.90 o 
  -3  -8   4      494.29      489.36     22.60 o 
  -2  -8   4      211.97      197.90     12.48 o 
  -1  -8   4       59.63       49.05      8.92 o 
   0  -8   4      114.34      118.24     13.29 o 
   1  -8   4      447.97      461.55     20.42 o 
   2  -8   4      416.13      401.53     19.36 o 
   3  -8   4      124.29      108.03     13.10 o 
   4  -8   4      262.17      271.13     18.11 o 
   5  -8   4       77.01       68.30     11.66 o 
   6  -8   4       10.81       19.62     14.99 o 
   7  -8   4       79.43       85.29     19.07 o 
   8  -8   4      113.62      108.45     20.44 o 
   9  -8   4        1.10        1.91     13.35 o 
 -10  -7   4       18.57       19.35     14.99 o 
  -9  -7   4       60.17      117.72     20.71 o 
  -8  -7   4      150.07      171.40     23.43 o 
  -7  -7   4       23.04       23.43     14.17 o 
  -6  -7   4       22.02       20.53     11.99 o 
  -5  -7   4        6.15       -3.31      6.61 o 
  -4  -7   4       62.69       53.81      9.69 o 
  -3  -7   4        0.20       -6.58      5.01 o 
  -2  -7   4      371.85      342.55     23.57 o 
  -1  -7   4      426.85      421.32     18.40 o 
   0  -7   4       31.74       25.66      7.21 o 
   1  -7   4      889.97     1143.52     29.86 o 
   2  -7   4      413.88      473.18     20.23 o 
   3  -7   4      167.60      188.98     14.15 o 
   4  -7   4       15.23       15.54      8.57 o 
   5  -7   4        4.59       12.23      8.56 o 
   6  -7   4      453.28      400.30     29.97 o 
   7  -7   4      217.77      149.05     19.35 o 
   8  -7   4       16.08       16.08     14.44 o 
   9  -7   4       13.66       17.17     17.44 o 
 -10  -6   4       75.53      129.44     24.80 o 
  -9  -6   4      179.86      236.25     27.79 o 
  -8  -6   4      216.77      211.18     22.89 o 
  -7  -6   4        8.09        6.57      8.18 o 
  -6  -6   4        5.08       -0.96      6.42 o 
  -5  -6   4      234.66      176.14     23.67 o 
  -4  -6   4       60.44       49.54      5.74 o 
  -3  -6   4      384.85      353.38     28.34 o 
  -2  -6   4       21.02       20.35      6.49 o 
  -1  -6   4      969.42     1074.22     25.34 o 
   0  -6   4      975.07      903.74     23.03 o 
   1  -6   4     2786.95     3165.09     44.60 o 
   2  -6   4        0.82       -0.10      6.65 o 
   3  -6   4      301.52      322.40     15.22 o 
   4  -6   4       51.50       53.12      9.15 o 
   5  -6   4      826.91      849.74    190.47 o 
   6  -6   4      702.74      791.60     41.15 o 
   7  -6   4       51.43       41.69     15.53 o 
   8  -6   4        5.04        0.82     10.08 o 
   9  -6   4       17.45        0.54     12.26 o 
 -11  -5   4       14.19       -3.27     20.16 o 
 -10  -5   4        1.75       -1.36     17.44 o 
  -9  -5   4      143.76      209.28     26.43 o 
  -8  -5   4      320.37      316.89     40.87 o 
  -7  -5   4        0.73       -7.75      5.16 o 
  -6  -5   4      321.34      301.02     11.47 o 
  -5  -5   4       68.49       50.28      6.65 o 
  -4  -5   4     1628.43     1636.52     34.73 o 
  -3  -5   4      303.82      288.11     22.48 o 
  -2  -5   4      680.01      640.63     19.32 o 
  -1  -5   4     1408.82     1363.84     37.33 o 
   0  -5   4      493.76      597.58     26.16 o 
   1  -5   4      347.33      472.04     16.95 o 
   2  -5   4     1090.93     1228.06     26.40 o 
   3  -5   4       34.78       33.79     10.08 o 
   4  -5   4       83.58       91.56     12.53 o 
   5  -5   4      544.45      526.74     85.15 o 
   6  -5   4       18.33       13.35     13.35 o 
   7  -5   4       57.22       25.89     10.90 o 
   8  -5   4       37.15       18.80     12.81 o 
   9  -5   4        4.18       -9.26     16.62 o 
  10  -5   4       61.92       85.29     20.98 o 
 -11  -4   4        0.36       -1.09     17.17 o 
 -10  -4   4       54.96       74.23     13.50 o 
  -9  -4   4       14.15       16.44      9.54 o 
  -8  -4   4      174.48      238.15     33.38 o 
  -7  -4   4      438.42      466.31     39.45 o 
  -6  -4   4       13.96        2.32      4.59 o 
  -5  -4   4      112.94       96.81      6.80 o 
  -4  -4   4       19.80       11.81      4.13 o 
  -3  -4   4      154.28      154.17     11.03 o 
  -2  -4   4      912.13      921.21    156.82 o 
  -1  -4   4      118.67       95.92     10.90 o 
   0  -4   4      409.88      367.32     17.17 o 
   1  -4   4      474.02      469.24     19.89 o 
   2  -4   4        7.84        5.99      6.81 o 
   3  -4   4        0.77        0.82      6.54 o 
   4  -4   4      108.17       87.87     16.76 o 
   5  -4   4        1.13       -0.49      6.61 o 
   6  -4   4       55.27       46.60     14.71 o 
   7  -4   4        0.19        0.27     10.08 o 
   8  -4   4       36.69       32.43     18.53 o 
   9  -4   4       69.37       71.94     20.71 o 
  10  -4   4        3.95      -11.44     18.26 o 
 -11  -3   4       22.58       57.95     25.48 o 
 -10  -3   4        0.86       -1.77      9.52 o 
  -9  -3   4       95.97      120.84     13.48 o 
  -8  -3   4      282.64      242.94     41.28 o 
  -7  -3   4       54.10       46.94      7.85 o 
  -6  -3   4      366.92      420.45     12.68 o 
  -5  -3   4        2.83       -3.10      4.25 o 
  -4  -3   4      775.91      748.61     18.74 o 
  -3  -3   4     1189.83     1207.14     52.66 o 
  -2  -3   4      149.68      165.83     28.88 o 
  -1  -3   4     1069.62     1016.41     27.25 o 
   0  -3   4      601.32      637.37     22.62 o 
   1  -3   4        3.24       -0.27      6.27 o 
   2  -3   4       90.77      108.73     10.63 o 
   3  -3   4      328.67      335.78     13.41 o 
   4  -3   4      587.75      589.13     56.82 o 
   5  -3   4       79.11       58.23      7.25 o 
   6  -3   4        4.92       -7.90     12.81 o 
   7  -3   4       14.36        5.45     10.08 o 
   8  -3   4       33.33       14.71     16.08 o 
   9  -3   4       31.67        7.63     14.17 o 
  10  -3   4       21.75       21.53     20.16 o 
 -12  -2   4       13.75      206.01     30.52 o 
 -11  -2   4       22.68       29.16     17.71 o 
 -10  -2   4       33.32       36.00     11.84 o 
  -9  -2   4        6.39       11.92      9.44 o 
  -8  -2   4        0.36        7.08      8.38 o 
  -7  -2   4      347.92      391.67     13.16 o 
  -6  -2   4      175.13      200.83     11.05 o 
  -5  -2   4       14.88        9.48      4.40 o 
  -4  -2   4       32.41       24.03      4.51 o 
  -3  -2   4     4330.16     4685.39    304.67 o 
  -2  -2   4    19144.68    20629.52    225.19 o 
  -1  -2   4     4611.22     5206.30     61.86 o 
   0  -2   4      163.74      228.90     12.81 o 
   1  -2   4      255.78      243.88     12.81 o 
   2  -2   4       24.88       15.56     26.57 o 
   3  -2   4      630.46      719.94     41.83 o 
   4  -2   4      911.73      774.28     29.02 o 
   5  -2   4      169.41      155.32     19.89 o 
   6  -2   4       86.01       77.12     14.99 o 
   7  -2   4       61.31       69.76     15.53 o 
   8  -2   4       65.56       73.30     20.98 o 
   9  -2   4       48.31       76.84     22.34 o 
  10  -2   4        2.64      -14.44     13.90 o 
 -12  -1   4        2.78        5.99     13.62 o 
 -11  -1   4      142.37      150.69     24.52 o 
 -10  -1   4      150.66      199.19     24.80 o 
  -9  -1   4        2.45        1.00      8.86 o 
  -8  -1   4       79.12       72.97     10.58 o 
  -7  -1   4      240.65      259.92     12.39 o 
  -6  -1   4       13.30        3.66      5.36 o 
  -5  -1   4      970.21     1179.76     40.18 o 
  -4  -1   4        1.17       -0.10      3.39 o 
  -3  -1   4      677.25      702.78     12.56 o 
  -2  -1   4     9261.16    10112.82     65.95 o 
  -1  -1   4     1456.11     1580.20     29.16 o 
   0  -1   4        2.03        1.09      5.18 o 
   1  -1   4      442.15      411.93     49.87 o 
   2  -1   4      332.30      229.13     17.71 o 
   3  -1   4     5161.87     4909.74    329.86 o 
   4  -1   4     2116.29     2114.39    176.85 o 
   5  -1   4        8.38        1.63      9.54 o 
   6  -1   4      105.42      111.45     20.16 o 
   7  -1   4      428.42      580.14     38.42 o 
   8  -1   4        2.19       26.98     18.26 o 
   9  -1   4        0.65       10.08     20.71 o 
  10  -1   4       41.82       84.47     28.61 o 
 -12   0   4        8.71       14.71     14.44 o 
 -11   0   4        5.23       17.71     12.26 o 
 -10   0   4       67.41       65.13     18.53 o 
  -9   0   4      146.45      172.76     22.34 o 
  -8   0   4      286.06      280.75     15.75 o 
  -7   0   4      156.59      146.72      9.54 o 
  -6   0   4      536.71      538.54     13.57 o 
  -5   0   4      453.25      472.87     16.01 o 
  -4   0   4       13.47       14.09      3.36 o 
  -3   0   4       93.80       81.16      5.08 o 
  -2   0   4       22.85        6.56     15.67 o 
  -1   0   4     1624.87     1739.88     32.70 o 
   0   0   4       10.58        7.54      3.17 o 
   1   0   4       34.21       32.07      4.82 o 
   2   0   4        8.88        5.72      3.85 o 
   3   0   4       44.50       12.90      7.77 o 
   4   0   4      158.01      167.58     10.88 o 
   5   0   4     2818.48     3326.35     75.21 o 
   6   0   4       94.49       76.30     17.98 o 
   7   0   4      742.68      685.60     40.87 o 
   8   0   4      130.60      141.97     23.71 o 
   9   0   4       59.61       86.11     28.34 o 
  10   0   4        2.51       24.52     23.98 o 
 -12   1   4      167.45      193.47     28.88 o 
 -11   1   4        2.26       10.35     15.80 o 
 -10   1   4      159.02      121.26     19.35 o 
  -9   1   4       40.71       40.06     13.35 o 
  -8   1   4      692.69      799.77     40.06 o 
  -7   1   4      263.05      281.14     15.14 o 
  -6   1   4       38.24       35.95      5.16 o 
  -5   1   4      161.99      148.99     10.03 o 
  -4   1   4      773.91      784.71     12.08 o 
  -3   1   4     1070.14     1013.71    100.96 o 
  -2   1   4      294.57      270.23     16.91 o 
  -1   1   4       25.87       26.38      3.50 o 
   0   1   4     1229.98     1479.91    192.65 o 
   1   1   4     1682.56     1796.19     61.45 o 
   2   1   4     1909.79     1938.00     29.70 o 
   3   1   4       28.47       22.88     10.63 o 
   4   1   4        2.42        2.20     11.31 o 
   5   1   4       12.03        4.09     14.99 o 
   6   1   4      568.78      468.15     31.88 o 
   7   1   4        0.22       13.90     15.53 o 
   8   1   4      440.00      698.41     48.23 o 
   9   1   4        4.67       28.34     22.89 o 
  10   1   4       23.54       32.97     19.62 o 
 -12   2   4       76.28       44.96     16.62 o 
 -11   2   4       73.41       83.66     20.71 o 
 -10   2   4       21.52       21.80     12.53 o 
  -9   2   4      714.76      797.05     41.69 o 
  -8   2   4      108.93      105.46     21.25 o 
  -7   2   4     1094.93      999.65     26.24 o 
  -6   2   4      449.16      488.03     35.45 o 
  -5   2   4       33.91       32.19      5.02 o 
  -4   2   4      388.19      361.06     19.62 o 
  -3   2   4     1622.09     1999.73     53.82 o 
  -2   2   4     4915.91     5937.50    139.61 o 
  -1   2   4      422.16      545.64     54.70 o 
   0   2   4       63.92       80.66      8.17 o 
   1   2   4     1802.50     2388.50    206.69 o 
   2   2   4      784.80      792.44    190.07 o 
   3   2   4      806.67      936.90     34.33 o 
   4   2   4      826.02      911.02     23.32 o 
   5   2   4      702.19      490.49     30.79 o 
   6   2   4      349.61      361.33     29.70 o 
   7   2   4       29.58       40.60     17.17 o 
   8   2   4       11.81        4.09     15.53 o 
   9   2   4        4.31       -1.09     21.53 o 
  10   2   4       22.44       50.41     23.98 o 
 -12   3   4        0.19      -10.35     16.35 o 
 -11   3   4        0.20      -14.99     13.90 o 
 -10   3   4      183.36      147.42     20.98 o 
  -9   3   4      134.92      112.27     21.53 o 
  -8   3   4       35.25       33.79     13.35 o 
  -7   3   4       42.43       31.68      8.32 o 
  -6   3   4      194.62      169.71     12.23 o 
  -5   3   4      236.08      229.15     13.70 o 
  -4   3   4     1560.55     2143.18     96.05 o 
  -3   3   4       15.51        3.19      5.64 o 
  -2   3   4        0.04        8.80      8.11 o 
  -1   3   4     9203.47    11373.53    321.62 o 
   0   3   4      174.91      148.92      8.96 o 
   1   3   4        4.42       24.08      6.34 o 
   2   3   4      479.75      582.86     66.90 o 
   3   3   4      441.73      580.42     41.69 o 
   4   3   4      799.94      763.06    165.13 o 
   5   3   4      410.62      513.93     34.06 o 
   6   3   4      297.72      333.81     31.06 o 
   7   3   4       77.33       54.23     15.26 o 
   8   3   4      100.90      122.90     24.25 o 
   9   3   4       15.49       44.42     22.89 o 
 -11   4   4        0.16        5.72     11.44 o 
 -10   4   4       64.22       38.15     13.62 o 
  -9   4   4      114.67       97.55     17.44 o 
  -8   4   4        1.75       -9.73      7.59 o 
  -7   4   4      156.46      133.30     11.52 o 
  -6   4   4       12.47        6.90      5.36 o 
  -5   4   4      833.66      963.82     49.32 o 
  -4   4   4       97.72       60.36     11.72 o 
  -3   4   4        1.75        0.59      6.40 o 
  -2   4   4      515.75      587.36     36.51 o 
  -1   4   4     1450.90     1971.79     98.20 o 
   0   4   4      297.17      266.02     26.43 o 
   1   4   4      927.35     1199.42    133.39 o 
   2   4   4     1290.43     1582.72     84.06 o 
   3   4   4      662.16      633.29    137.34 o 
   4   4   4       37.72       47.12     15.40 o 
   5   4   4        0.52      -19.89     14.44 o 
   6   4   4      233.57      195.65     25.07 o 
   7   4   4        9.83       10.90     19.89 o 
   8   4   4        0.02       -5.45     18.26 o 
   9   4   4       23.52       14.71     16.89 o 
 -11   5   4       25.25       44.42     16.08 o 
 -10   5   4       71.44       80.39     17.98 o 
  -9   5   4        0.07      -10.08      9.81 o 
  -8   5   4      171.28      156.27     13.16 o 
  -7   5   4       28.12       24.01      8.52 o 
  -6   5   4       20.82        9.08      7.59 o 
  -5   5   4      168.85      164.66     12.68 o 
  -4   5   4      329.06      350.27     18.67 o 
  -3   5   4     1564.52     1745.69     33.60 o 
  -2   5   4       79.00       72.18      5.88 o 
  -1   5   4      393.51      373.56     14.66 o 
   0   5   4      478.54      588.35     47.01 o 
   1   5   4        9.72       10.35      7.84 o 
   2   5   4      324.31      306.56     15.99 o 
   3   5   4      205.46      193.81     54.64 o 
   4   5   4      459.24      492.68     21.22 o 
   5   5   4       78.45       51.23     19.89 o 
   6   5   4      166.01      172.49     23.98 o 
   7   5   4        5.53        1.09     19.07 o 
   8   5   4       40.63       46.05     17.44 o 
   9   5   4        5.88       -4.09     14.71 o 
 -10   6   4        0.01       -9.26     15.80 o 
  -9   6   4      378.09      409.56     35.42 o 
  -8   6   4      101.29      116.24     20.44 o 
  -7   6   4        2.48        2.09     11.17 o 
  -6   6   4       41.67       46.29     14.17 o 
  -5   6   4        0.06        0.29      7.59 o 
  -4   6   4      749.67      870.66     26.32 o 
  -3   6   4       41.99       44.56      8.58 o 
  -2   6   4      272.03      298.12     17.22 o 
  -1   6   4        6.55       -0.28      5.87 o 
   0   6   4      669.82      724.95     51.23 o 
   1   6   4      600.72      636.03     81.34 o 
   2   6   4      166.23      152.37     38.15 o 
   3   6   4      482.47      554.90     26.84 o 
   4   6   4        1.60       -7.95      7.40 o 
   5   6   4      103.08      136.25     22.07 o 
   6   6   4        9.58        7.08     16.35 o 
   7   6   4       58.49      109.54     24.25 o 
   8   6   4        0.07      -14.17     12.81 o 
 -10   7   4      208.22      216.63     27.79 o 
  -9   7   4        0.17      -11.17     16.62 o 
  -8   7   4      575.18      595.13     72.62 o 
  -7   7   4        9.12        1.47     10.63 o 
  -6   7   4       71.23       49.22     10.90 o 
  -5   7   4      166.31      174.09     14.31 o 
  -4   7   4       40.25       28.00      9.66 o 
  -3   7   4     1383.69     1564.56     35.91 o 
  -2   7   4        7.96       79.57     18.80 o 
  -1   7   4      769.71      845.63     84.20 o 
   0   7   4      238.25      225.86     34.61 o 
   1   7   4       10.74       21.69      9.17 o 
   2   7   4      219.22      227.12     38.29 o 
   3   7   4      194.46      183.26     24.39 o 
   4   7   4       72.61       99.55     12.90 o 
   5   7   4       15.07        1.91     16.35 o 
   6   7   4       38.55       32.70     19.07 o 
   7   7   4        2.31       -7.63     12.53 o 
  -9   8   4      148.14      116.36     24.52 o 
  -8   8   4       20.64       38.19     12.11 o 
  -7   8   4        7.53       10.70      8.91 o 
  -6   8   4      362.30      351.04     20.90 o 
  -5   8   4       11.62        1.09     10.35 o 
  -4   8   4      207.83      197.83     25.07 o 
  -3   8   4       61.48       37.60     14.71 o 
  -2   8   4      196.85      235.71     28.07 o 
  -1   8   4      974.82     1263.83     55.86 o 
   0   8   4      436.00      511.82     22.98 o 
   1   8   4       53.84       45.19     10.50 o 
   2   8   4      191.76      163.61     14.83 o 
   3   8   4      290.24      295.31     20.04 o 
   4   8   4      185.94      177.19     44.28 o 
   5   8   4       31.34       27.52     13.62 o 
   6   8   4       22.82       49.59     19.62 o 
  -8   9   4       16.20       20.71     12.81 o 
  -7   9   4      152.73      116.36     20.98 o 
  -6   9   4       31.40       33.79     16.89 o 
  -5   9   4      152.44      103.00     19.07 o 
  -4   9   4       50.18       30.25     18.26 o 
  -3   9   4      122.19      138.70     24.25 o 
  -2   9   4      399.51      429.45     35.15 o 
  -1   9   4       20.58       28.88     15.53 o 
   0   9   4      459.85      670.61     44.14 o 
   1   9   4      589.96      714.80     49.19 o 
   2   9   4       34.05       42.85     14.17 o 
   3   9   4       43.53      127.62     63.49 o 
   4   9   4       38.05       43.33     18.26 o 
   5   9   4       31.85       34.88     20.16 o 
  -6  10   4       77.16       62.95     14.99 o 
  -5  10   4       29.41       20.16     11.72 o 
  -4  10   4      112.36      101.10     21.53 o 
  -3  10   4        1.27      -19.62     14.44 o 
  -2  10   4      278.61      265.41     27.79 o 
  -1  10   4      455.28      402.20     34.06 o 
   0  10   4        1.12        6.81     17.17 o 
   1  10   4       98.36      132.43     24.80 o 
   2  10   4       22.65       16.69     12.31 o 
   3  10   4       30.45       24.75     12.53 o 
   4  10   4        1.01       25.34     17.71 o 
  -5  11   4       71.70       62.13     20.44 o 
  -4  11   4        0.84       -7.08     16.62 o 
  -3  11   4        5.47       -5.72     16.89 o 
  -2  11   4       15.81       18.26     19.07 o 
  -1  11   4       29.60       35.97     22.62 o 
   0  11   4       10.46       -3.81     14.44 o 
   1  11   4       13.21       13.90     20.16 o 
   2  11   4       35.56       41.96     17.71 o 
  -1 -13   5       77.30       74.26     14.16 o 
   0 -13   5        0.96       -8.34     12.61 o 
   1 -13   5       53.55       56.85     15.66 o 
  -4 -12   5       24.48       18.72      9.10 o 
  -3 -12   5        3.02      -10.04      7.29 o 
  -2 -12   5        3.87      -10.43     16.62 o 
  -1 -12   5        0.87       -4.89     11.35 o 
   0 -12   5        1.04       -8.25      9.56 o 
   1 -12   5        0.09        1.74     12.31 o 
   2 -12   5       97.79      100.60     17.44 o 
   3 -12   5       40.02       53.59     19.89 o 
   4 -12   5        1.87       -6.62     11.27 o 
  -6 -11   5        0.53       -1.97      8.84 o 
  -5 -11   5       42.18       45.84     11.26 o 
  -4 -11   5        2.21        0.14      8.47 o 
  -3 -11   5       23.01       22.61      8.00 o 
  -2 -11   5        0.68       -0.99      8.37 o 
  -1 -11   5      138.27      147.82     16.57 o 
   0 -11   5        2.99        0.93     11.07 o 
   1 -11   5       10.16       18.42     10.48 o 
   2 -11   5        1.82        4.19      9.95 o 
   3 -11   5        3.71        2.80     10.66 o 
   4 -11   5       87.87       75.78     13.66 o 
   5 -11   5       26.27       27.27     13.00 o 
  -7 -10   5        0.31       -4.36     14.17 o 
  -6 -10   5       64.25       78.03     12.57 o 
  -5 -10   5        0.01       10.59      7.96 o 
  -4 -10   5      296.85      283.25     27.93 o 
  -3 -10   5      128.99      145.62     30.66 o 
  -2 -10   5       15.60       13.01     10.98 o 
  -1 -10   5       20.55       10.34      8.56 o 
   0 -10   5      463.05      373.47     20.71 o 
   1 -10   5      109.90      136.00     15.60 o 
   2 -10   5       18.45        2.59     10.79 o 
   3 -10   5       77.67       82.02     12.48 o 
   4 -10   5        0.05        3.68      9.83 o 
   5 -10   5      130.13      100.98     14.31 o 
   7 -10   5       65.47       43.05     14.44 o 
  -8  -9   5       52.88       56.41     18.80 o 
  -7  -9   5       78.08       77.66     16.89 o 
  -6  -9   5        1.22       -3.50      9.67 o 
  -5  -9   5       35.59       26.54      9.69 o 
  -4  -9   5      108.07      121.08     20.71 o 
  -3  -9   5      299.05      341.08     20.29 o 
  -2  -9   5      419.44      487.96     23.21 o 
  -1  -9   5        2.28       -5.01      7.22 o 
   0  -9   5       38.65       26.61      8.47 o 
   1  -9   5      161.77      168.33     15.61 o 
   2  -9   5      340.13      373.19     20.71 o 
   3  -9   5       39.35       31.72      9.41 o 
   4  -9   5       51.83       27.11     16.35 o 
   5  -9   5        1.27      -12.53     13.90 o 
   7  -9   5       42.65       59.95     19.35 o 
  -9  -8   5      156.41      153.41     23.16 o 
  -8  -8   5       30.21        3.54     14.99 o 
  -7  -8   5      113.68       77.82     10.30 o 
  -6  -8   5       12.44       12.03      9.03 o 
  -5  -8   5       76.93       50.70     11.72 o 
  -4  -8   5       10.29        8.83      7.22 o 
  -3  -8   5      253.97      254.81     17.06 o 
  -2  -8   5      291.87      359.41     82.02 o 
  -1  -8   5      648.41      782.59     26.97 o 
   0  -8   5        1.93        4.23      9.52 o 
   1  -8   5      411.47      392.11     19.36 o 
   2  -8   5        8.91       13.17      7.29 o 
   3  -8   5      363.10      386.89     20.61 o 
   4  -8   5      264.64      256.96     25.89 o 
   5  -8   5       10.45       28.34     14.71 o 
   6  -8   5       99.33       69.49     15.26 o 
   7  -8   5        8.28        6.81     14.44 o 
   8  -8   5       29.33       23.71     15.80 o 
 -10  -7   5       53.29       43.87     15.53 o 
  -9  -7   5      242.66      228.62     25.61 o 
  -8  -7   5       10.17       19.07     12.81 o 
  -7  -7   5        5.26       13.08     13.90 o 
  -6  -7   5      609.45      554.13     58.18 o 
  -5  -7   5       25.12       23.16      7.76 o 
  -4  -7   5       68.36       55.71      8.99 o 
  -3  -7   5      134.25       97.16      9.61 o 
  -2  -7   5      413.05      353.75     26.16 o 
  -1  -7   5        0.44        5.45      8.99 o 
   0  -7   5      804.96      945.01     38.97 o 
   1  -7   5        6.16        4.09     12.53 o 
   2  -7   5      286.84      307.37     24.52 o 
   3  -7   5      142.56      157.23     19.62 o 
   4  -7   5       10.85        4.90     12.53 o 
   5  -7   5      582.23      631.10     32.70 o 
   6  -7   5      166.36      229.44     26.16 o 
   7  -7   5        2.96       -2.45      9.81 o 
   8  -7   5        4.90       -2.45      9.54 o 
   9  -7   5       14.67       13.35     13.62 o 
 -10  -6   5       49.62       37.88     14.71 o 
  -9  -6   5        4.56       19.35     14.71 o 
  -8  -6   5      401.16      355.06     27.52 o 
  -7  -6   5       15.13       13.67      9.61 o 
  -6  -6   5       40.22       30.84      8.23 o 
  -5  -6   5        3.08       -6.76      4.60 o 
  -4  -6   5      634.67      609.48     72.62 o 
  -3  -6   5      591.64      427.28     17.61 o 
  -2  -6   5      280.40      244.26     13.70 o 
  -1  -6   5      916.34      925.67     33.52 o 
   0  -6   5       52.71       38.15     12.53 o 
   1  -6   5      441.30      440.63     23.98 o 
   2  -6   5       15.79        9.54     10.35 o 
   3  -6   5      217.75      249.33     19.89 o 
   4  -6   5      253.48      278.49     20.71 o 
   5  -6   5       60.96       69.63     13.22 o 
   6  -6   5        1.54        1.09      9.26 o 
   7  -6   5        1.08      -13.62     12.81 o 
   8  -6   5       33.93       46.05     17.17 o 
   9  -6   5       11.23       22.07     17.98 o 
 -11  -5   5        9.63       19.89     17.71 o 
 -10  -5   5       56.44       63.76     18.80 o 
  -9  -5   5       61.69       85.84     18.80 o 
  -8  -5   5        2.07       -0.85     13.35 o 
  -7  -5   5       64.23       64.05      7.40 o 
  -6  -5   5       44.12       29.30      6.23 o 
  -5  -5   5      981.84     1030.06     66.15 o 
  -4  -5   5     1489.00     1353.26     55.50 o 
  -3  -5   5        2.66       -7.61      5.63 o 
  -2  -5   5        6.40        4.83      5.89 o 
  -1  -5   5        2.10       14.17     10.35 o 
   0  -5   5     1015.39     1142.57     35.97 o 
   1  -5   5      101.36       87.74     11.99 o 
   2  -5   5     1701.25     1918.37     47.14 o 
   3  -5   5       48.81       50.96     11.99 o 
   4  -5   5       22.17       30.25     11.44 o 
   5  -5   5        1.48      -10.18     11.58 o 
   6  -5   5        1.15        4.09     12.53 o 
   7  -5   5       92.27       83.93     17.98 o 
   8  -5   5       27.49       23.16     17.17 o 
   9  -5   5       51.81       53.68     20.44 o 
 -11  -4   5       40.19       62.67     20.16 o 
 -10  -4   5       12.64       25.37     11.85 o 
  -9  -4   5       24.58       21.74      9.03 o 
  -8  -4   5      253.96      259.15     37.33 o 
  -7  -4   5      132.49       96.07      7.78 o 
  -6  -4   5       10.66        9.95      5.29 o 
  -5  -4   5       18.75       10.47      5.29 o 
  -4  -4   5     1100.51     1010.43     58.90 o 
  -3  -4   5     2454.22     2657.48    154.50 o 
  -2  -4   5      606.43      651.54     26.16 o 
  -1  -4   5      515.43      530.28     23.71 o 
   0  -4   5      259.23      340.07     20.44 o 
   1  -4   5       80.08       81.48     12.26 o 
   2  -4   5      282.27      351.79     19.89 o 
   3  -4   5        1.83       -0.27      7.90 o 
   4  -4   5       15.41        8.19      6.13 o 
   5  -4   5       31.88       20.98     10.08 o 
   6  -4   5        4.26       -9.81     10.90 o 
   7  -4   5       56.63       41.42     17.17 o 
   8  -4   5      111.62      113.90     23.16 o 
   9  -4   5       21.02       -5.72     16.89 o 
  10  -4   5       13.23        7.36     20.44 o 
 -11  -3   5        1.54       -1.09     15.26 o 
 -10  -3   5        3.55       -0.40      7.61 o 
  -9  -3   5       49.05       44.33     11.31 o 
  -8  -3   5        1.54       -0.90     11.44 o 
  -7  -3   5      436.41      438.29     18.60 o 
  -6  -3   5      628.20      608.70     15.81 o 
  -5  -3   5      136.53       80.66      6.44 o 
  -4  -3   5     1395.51     1696.70     52.31 o 
  -3  -3   5      248.26      235.76     27.18 o 
  -2  -3   5      931.17      959.73     28.88 o 
  -1  -3   5      294.46      334.90     18.53 o 
   0  -3   5      629.99      724.29     25.07 o 
   1  -3   5        2.86       -1.36      7.36 o 
   2  -3   5       24.56       17.44      8.17 o 
   3  -3   5      377.96      387.18     47.14 o 
   4  -3   5       13.70        6.29     12.81 o 
   5  -3   5      109.47       62.40     12.26 o 
   6  -3   5       13.53       -3.81      9.81 o 
   7  -3   5       58.51       62.95     18.26 o 
   8  -3   5        0.03        2.72     16.35 o 
   9  -3   5       19.17       13.62     15.26 o 
  10  -3   5        1.56       -4.36     18.80 o 
 -12  -2   5       31.46       72.48     18.80 o 
 -11  -2   5       16.62        2.18     16.35 o 
 -10  -2   5      128.62      145.79     22.34 o 
  -9  -2   5       13.85        3.23      8.26 o 
  -8  -2   5      115.47      126.90     15.12 o 
  -7  -2   5        3.78       11.72      5.85 o 
  -6  -2   5      112.23       98.54      7.27 o 
  -5  -2   5       16.89        9.85      4.47 o 
  -4  -2   5      211.01      274.05     25.39 o 
  -3  -2   5     9169.30    10065.82    296.51 o 
  -2  -2   5       89.75       91.56      9.26 o 
  -1  -2   5      244.31      219.63     13.90 o 
   0  -2   5      186.96      170.04     11.44 o 
   1  -2   5      436.67      424.28     17.44 o 
   2  -2   5     1394.25     1200.99     74.80 o 
   3  -2   5     1152.74      867.95     63.22 o 
   4  -2   5       84.08       57.37      6.60 o 
   5  -2   5       55.58       59.68     15.80 o 
   6  -2   5       28.72       17.44     11.72 o 
   7  -2   5      114.48       94.28     19.89 o 
   8  -2   5        9.56        3.27     13.08 o 
   9  -2   5      112.90      126.98     26.16 o 
  10  -2   5        6.72       10.35     22.89 o 
 -12  -1   5       15.60       13.62     18.53 o 
 -11  -1   5       62.09       64.58     17.17 o 
 -10  -1   5       10.31       15.80     12.26 o 
  -9  -1   5       66.29       71.12     14.99 o 
  -8  -1   5      169.74      155.73     12.31 o 
  -7  -1   5      264.23      281.65     21.94 o 
  -6  -1   5       50.09       48.52      7.13 o 
  -5  -1   5        0.97        4.72      3.82 o 
  -4  -1   5      377.69      412.04     20.82 o 
  -3  -1   5        9.04        4.18     10.90 o 
  -2  -1   5     1068.91      957.99     23.57 o 
  -1  -1   5      400.56      352.06     15.80 o 
   0  -1   5     1935.57     1479.10     30.79 o 
   1  -1   5      900.56      915.37     70.99 o 
   2  -1   5       29.91       21.07      5.54 o 
   3  -1   5      146.68      125.39     13.35 o 
   4  -1   5      141.03       96.87      8.30 o 
   5  -1   5      134.55      138.43     19.35 o 
   6  -1   5      200.98      129.16     19.07 o 
   7  -1   5      134.90      214.73     28.07 o 
   8  -1   5       15.44       42.51     20.98 o 
   9  -1   5      184.41      162.95     26.16 o 
  10  -1   5        0.79       16.35     24.52 o 
 -12   0   5       18.01       -6.54     17.44 o 
 -11   0   5        5.93       -4.36     11.44 o 
 -10   0   5      109.32      136.79     20.98 o 
  -9   0   5      140.93      207.64     25.07 o 
  -8   0   5       38.80       48.78     13.08 o 
  -7   0   5      163.36      146.42      9.94 o 
  -6   0   5       36.45       32.70      6.68 o 
  -5   0   5      270.29      265.01     10.70 o 
  -4   0   5        0.02       -3.86      4.51 o 
  -3   0   5     1634.22     1425.36     41.96 o 
  -2   0   5       61.38       66.79      6.79 o 
  -1   0   5      760.39      753.90     68.94 o 
   0   0   5     1875.60     1778.74     78.21 o 
   1   0   5      227.19      197.78      9.15 o 
   2   0   5      135.71      110.65      7.98 o 
   3   0   5      709.72      533.41     44.28 o 
   4   0   5        2.60        0.60      5.47 o 
   5   0   5      114.28       67.03     14.44 o 
   6   0   5      106.18      126.98     21.25 o 
   7   0   5     1318.29     1103.88     53.14 o 
   8   0   5      398.64      472.23     38.97 o 
   9   0   5       97.23      126.71     29.70 o 
  10   0   5       41.42       47.14     21.53 o 
 -12   1   5        0.04      -16.35     12.26 o 
 -11   1   5        0.30       -7.90     16.08 o 
 -10   1   5      182.46      200.56     26.98 o 
  -9   1   5      211.04      208.19     23.98 o 
  -8   1   5     1371.57     1385.79     32.71 o 
  -7   1   5       37.82       29.37     10.76 o 
  -6   1   5      156.45      153.30     16.49 o 
  -5   1   5        4.83        7.61      3.61 o 
  -4   1   5      193.82      207.27     11.24 o 
  -3   1   5      354.62      294.03     52.09 o 
  -2   1   5     2335.95     2488.09    128.41 o 
  -1   1   5       44.99       44.34      4.63 o 
   0   1   5        9.48        9.68      4.31 o 
   1   1   5       31.85       32.76      6.01 o 
   2   1   5      758.92      634.28    112.68 o 
   3   1   5     1328.32     1133.53    189.93 o 
   4   1   5       42.79       50.06     13.22 o 
   5   1   5       28.87       33.24     16.35 o 
   6   1   5      161.13      201.10     24.80 o 
   7   1   5        7.52        3.81     15.26 o 
   8   1   5      156.19      213.36     31.88 o 
   9   1   5      130.76      241.43     34.88 o 
  10   1   5       58.50      128.07     30.79 o 
 -12   2   5       39.64        1.36     18.26 o 
 -11   2   5        7.02        6.81     16.62 o 
 -10   2   5       22.60       45.23     19.35 o 
  -9   2   5     1229.23     1244.49     53.95 o 
  -8   2   5      326.12      365.52     19.08 o 
  -7   2   5       97.02       92.20     14.99 o 
  -6   2   5      351.13      363.51     16.87 o 
  -5   2   5     1274.69     1316.92    154.64 o 
  -4   2   5      138.92      140.14     23.43 o 
  -3   2   5     1601.92     1892.61    102.19 o 
  -2   2   5        0.35        1.32      3.05 o 
  -1   2   5      294.25      296.96     10.63 o 
   0   2   5       17.22       29.87      5.64 o 
   1   2   5     1136.93     1061.36     23.71 o 
   2   2   5     1454.56     1608.69    106.82 o 
   3   2   5       31.93       15.15     12.13 o 
   4   2   5      626.49      644.13    179.57 o 
   5   2   5       65.85       36.51     13.62 o 
   6   2   5       26.12       32.70     15.53 o 
   7   2   5       41.52       34.61     16.35 o 
   8   2   5       52.97       20.71     16.08 o 
   9   2   5       24.56       47.96     23.98 o 
 -11   3   5        0.42        8.17     16.62 o 
 -10   3   5        1.39      -11.72     14.71 o 
  -9   3   5       52.67       53.14     16.08 o 
  -8   3   5      122.24      122.20     13.00 o 
  -7   3   5       62.98       46.10      9.48 o 
  -6   3   5        1.16       -7.93      7.10 o 
  -5   3   5      514.44      497.73     18.36 o 
  -4   3   5     1898.01     2048.65     42.24 o 
  -3   3   5       41.25       42.77     10.08 o 
  -2   3   5      343.27      346.29     12.83 o 
  -1   3   5      868.91      975.50     20.42 o 
   0   3   5     1493.32     1636.23     78.61 o 
   1   3   5     2497.89     2611.94    167.72 o 
   2   3   5      955.37     1077.52     40.19 o 
   3   3   5     1202.85     1214.99    276.99 o 
   4   3   5       35.87       34.39      9.27 o 
   5   3   5      466.01      374.41     29.16 o 
   6   3   5      100.10      109.82     23.16 o 
   7   3   5      268.68      395.66     35.97 o 
   8   3   5       63.37      119.90     23.71 o 
   9   3   5       33.84       62.67     23.43 o 
 -11   4   5       16.76       27.79     15.26 o 
 -10   4   5       65.73       76.03     17.98 o 
  -9   4   5       31.74       40.06     17.71 o 
  -8   4   5      116.98       96.01     28.20 o 
  -7   4   5       38.12       38.57      9.29 o 
  -6   4   5       56.55       60.61      9.10 o 
  -5   4   5      296.58      277.71     15.03 o 
  -4   4   5       27.89       20.66      7.89 o 
  -3   4   5      110.22      104.74     10.00 o 
  -2   4   5      215.07      251.52     12.97 o 
  -1   4   5      189.56      181.93     10.84 o 
   0   4   5     1539.20     1766.52     32.97 o 
   1   4   5       71.20       92.42     10.48 o 
   2   4   5     1828.81     2321.40    147.15 o 
   3   4   5       74.18       79.26     11.07 o 
   4   4   5      130.73      128.48     25.61 o 
   5   4   5      248.21      222.08     24.25 o 
   6   4   5        7.00       10.35     17.17 o 
   7   4   5       37.72       79.02     23.98 o 
   8   4   5        5.25       20.16     22.07 o 
   9   4   5        2.82        4.09     15.80 o 
 -11   5   5       11.22       -0.82     12.53 o 
 -10   5   5       59.49       56.95     16.89 o 
  -9   5   5        1.88        1.09     11.17 o 
  -8   5   5      187.26      191.08     30.52 o 
  -7   5   5        0.22        1.10      6.07 o 
  -6   5   5      107.27      103.69     11.90 o 
  -5   5   5      119.16      109.57     20.03 o 
  -4   5   5     1045.90     1049.35    119.90 o 
  -3   5   5      487.54      592.76     22.10 o 
  -2   5   5      292.90      327.97     16.80 o 
  -1   5   5      382.03      377.01     38.42 o 
   0   5   5        4.39       -4.28      7.76 o 
   1   5   5      757.45      813.22     77.80 o 
   2   5   5       10.51        8.17      8.50 o 
   3   5   5      464.30      544.80     23.08 o 
   4   5   5      188.59      182.96     49.05 o 
   5   5   5       11.29       -8.72     15.80 o 
   6   5   5       89.61      106.27     23.43 o 
   7   5   5       91.85      108.45     22.62 o 
   8   5   5      126.34      201.65     32.97 o 
 -10   6   5       94.40       82.29     22.89 o 
  -9   6   5      314.71      345.80     34.06 o 
  -8   6   5       38.30       42.71      9.72 o 
  -7   6   5      167.57      157.55     14.86 o 
  -6   6   5        6.48       -8.84      7.70 o 
  -5   6   5       86.93       94.03     21.12 o 
  -4   6   5      116.32      144.30     33.52 o 
  -3   6   5      137.78      157.91     12.72 o 
  -2   6   5      237.17      262.24     15.25 o 
  -1   6   5      180.88      197.47     17.71 o 
   0   6   5      760.32      814.17     65.40 o 
   1   6   5      140.38      152.59     13.68 o 
   2   6   5      104.44      103.49     27.93 o 
   3   6   5       16.22       14.66      9.82 o 
   4   6   5      241.73      196.47     21.25 o 
   5   6   5      156.78      161.86     23.43 o 
   6   6   5        0.78       -1.63     15.80 o 
   7   6   5        7.34       11.72     18.53 o 
 -10   7   5       77.49       81.20     23.71 o 
  -9   7   5       51.44       27.52     19.07 o 
  -8   7   5      436.34      437.96     32.29 o 
  -7   7   5       14.04       18.62     10.15 o 
  -6   7   5      126.49      125.47     13.92 o 
  -5   7   5        3.18        3.13      8.86 o 
  -4   7   5      402.78      544.64     97.55 o 
  -3   7   5      206.54      221.27     25.61 o 
  -2   7   5      410.11      387.22     29.43 o 
  -1   7   5       11.77       14.44     11.72 o 
   0   7   5       24.95       32.07     10.32 o 
   1   7   5      491.85      518.53     46.46 o 
   2   7   5       15.25        6.28      7.59 o 
   3   7   5       26.37       28.75     10.98 o 
   4   7   5       36.98        8.17     15.53 o 
   5   7   5       48.39       49.05     19.07 o 
   6   7   5       84.86       64.58     18.26 o 
   7   7   5        0.06        0.82     18.26 o 
  -9   8   5       94.00       96.19     22.89 o 
  -8   8   5       11.88        8.91      8.75 o 
  -7   8   5      282.77      279.78     29.57 o 
  -6   8   5       80.59       70.58     19.62 o 
  -5   8   5       12.22      -10.35     14.71 o 
  -4   8   5        4.24       17.98     14.99 o 
  -3   8   5      173.76      162.41     23.98 o 
  -2   8   5     1428.24     1471.75     60.49 o 
  -1   8   5      308.48      339.26     31.34 o 
   0   8   5        4.01       30.25     17.71 o 
   1   8   5        7.30        7.48      8.84 o 
   2   8   5      175.46      236.59     27.66 o 
   3   8   5        4.21        5.96     10.11 o 
   4   8   5       12.27       12.26     14.71 o 
   5   8   5       12.17       -3.54     15.53 o 
   6   8   5       23.65       39.51     20.44 o 
  -8   9   5       11.37       17.71     12.53 o 
  -7   9   5       27.11       12.81     11.99 o 
  -6   9   5      151.62      131.62     22.62 o 
  -5   9   5      375.37      346.34     32.97 o 
  -4   9   5       16.47       35.15     14.99 o 
  -3   9   5       86.31       66.49     17.44 o 
  -2   9   5       19.70       40.33     19.62 o 
  -1   9   5      324.05      416.92     37.33 o 
   0   9   5      213.25      292.93     33.24 o 
   1   9   5      186.63      249.88     31.88 o 
   2   9   5        3.32       17.37     11.32 o 
   3   9   5      326.51      459.69     48.37 o 
   4   9   5        0.96        9.81     17.98 o 
   5   9   5        6.90       14.71     19.07 o 
  -6  10   5        0.35       -1.91     16.35 o 
  -5  10   5       84.10       81.20     22.07 o 
  -4  10   5       83.22      102.46     23.43 o 
  -3  10   5       22.42        4.09     18.26 o 
  -2  10   5      221.04      256.69     30.25 o 
  -1  10   5       10.04        1.09     13.35 o 
   0  10   5       67.47       72.48     21.80 o 
   1  10   5        7.13        6.27     16.35 o 
   2  10   5       62.89       81.48     24.25 o 
   3  10   5      111.81      137.14     17.99 o 
  -4  11   5       25.56       23.16     16.89 o 
  -3  11   5        0.86       -5.45     15.26 o 
  -2  11   5        3.81       -4.36     11.17 o 
  -1  11   5       69.72       27.52     15.80 o 
   0  11   5        1.67       -3.81     19.89 o 
   1  11   5       63.37       80.39     27.25 o 
  -4 -12   6       14.73       25.74     12.61 o 
  -3 -12   6       13.31        5.99     11.72 o 
  -2 -12   6       66.21       80.66     22.62 o 
  -1 -12   6        0.49       18.26     19.62 o 
   0 -12   6      107.20      114.72     25.34 o 
   1 -12   6        8.08        5.07      9.89 o 
   2 -12   6       15.09       37.33     20.98 o 
   3 -12   6       13.33       11.17     13.90 o 
  -6 -11   6        5.35       12.31     11.51 o 
  -5 -11   6       17.35       16.10     11.10 o 
  -4 -11   6       55.96       46.07     12.07 o 
  -3 -11   6      136.53      167.04     23.98 o 
  -2 -11   6       18.91       16.08     12.53 o 
  -1 -11   6       39.85       53.95     19.89 o 
   0 -11   6       87.53      105.73     23.43 o 
   1 -11   6      128.45      148.24     25.61 o 
   2 -11   6        0.63        1.36     17.17 o 
   3 -11   6       19.87       -0.27     17.17 o 
   4 -11   6        0.13      -23.30     15.53 o 
   5 -11   6       36.89       41.96     18.80 o 
  -7 -10   6       38.95       33.71     11.12 o 
  -6 -10   6      107.60       93.85     14.01 o 
  -5 -10   6        5.53        6.51     10.15 o 
  -4 -10   6        9.58       16.59     15.80 o 
  -3 -10   6       85.12      107.36     19.35 o 
  -2 -10   6      273.39      283.94     27.52 o 
  -1 -10   6        4.70      -16.89     14.71 o 
   0 -10   6       91.50       80.93     20.98 o 
   1 -10   6       72.51       61.31     19.62 o 
   2 -10   6      146.93      173.85     25.61 o 
   3 -10   6        3.38       -2.45     15.26 o 
   4 -10   6       23.92       45.78     17.98 o 
   5 -10   6       57.10       70.85     19.35 o 
  -8  -9   6       43.08       37.33     17.44 o 
  -7  -9   6        2.27       -5.77      7.46 o 
  -6  -9   6       84.13       83.14     12.04 o 
  -5  -9   6      120.36      101.20     12.71 o 
  -4  -9   6      256.28      259.32     22.89 o 
  -3  -9   6       39.24       26.86      9.22 o 
  -2  -9   6        9.36       10.35      9.81 o 
  -1  -9   6       46.02       61.04     17.17 o 
   0  -9   6        6.74       -3.81     10.90 o 
   1  -9   6      133.68      121.26     21.80 o 
   2  -9   6       85.90       89.65     16.89 o 
   3  -9   6        0.51      -12.53     13.35 o 
   4  -9   6       70.21       86.38     17.98 o 
   5  -9   6       29.42       11.72     14.44 o 
   6  -9   6       92.26      112.00     22.34 o 
   7  -9   6        2.46       21.80     16.62 o 
  -9  -8   6       13.52        2.72     10.90 o 
  -8  -8   6      128.78      107.09     19.62 o 
  -7  -8   6       60.09       42.44     10.24 o 
  -6  -8   6       18.88       14.22      8.05 o 
  -5  -8   6      695.78      647.00     43.33 o 
  -4  -8   6       70.31       42.82     10.24 o 
  -3  -8   6        5.76      -10.51      7.01 o 
  -2  -8   6      126.84       87.20     14.17 o 
  -1  -8   6       40.83       81.20     16.35 o 
   0  -8   6        0.54        3.00      9.54 o 
   1  -8   6      191.02      196.74     22.07 o 
   2  -8   6      285.55      301.38     23.71 o 
   3  -8   6      608.75      581.51     31.88 o 
   4  -8   6       31.12       16.08     13.90 o 
   5  -8   6       18.06       18.80     15.26 o 
   6  -8   6        7.06       18.53     14.99 o 
   7  -8   6       62.26       32.97     14.17 o 
   8  -8   6       17.65       19.35     12.26 o 
 -10  -7   6        3.73       -1.09     16.08 o 
  -9  -7   6      190.52      214.45     26.43 o 
  -8  -7   6      132.74      168.67     22.07 o 
  -7  -7   6       86.22       74.32     16.35 o 
  -6  -7   6     1490.12     1302.90    144.42 o 
  -5  -7   6        1.48        6.52      8.84 o 
  -4  -7   6        6.35        2.29      6.95 o 
  -3  -7   6       78.56       51.90      9.78 o 
  -2  -7   6       48.79       38.97     10.90 o 
  -1  -7   6      323.69      299.20     22.62 o 
   0  -7   6       55.24       51.77     12.26 o 
   1  -7   6      395.45      364.60     24.80 o 
   2  -7   6      134.81      144.97     18.53 o 
   3  -7   6       46.07       66.22     16.08 o 
   4  -7   6      462.28      600.58     34.61 o 
   5  -7   6        7.98       15.53     15.26 o 
   6  -7   6      192.34      129.16     19.89 o 
   7  -7   6       18.71        8.45     11.17 o 
   8  -7   6        7.11        1.09     10.35 o 
 -10  -6   6        3.18        3.81     14.44 o 
  -9  -6   6       25.88       34.33     15.53 o 
  -8  -6   6      202.00      231.89     24.25 o 
  -7  -6   6       32.04       43.93     22.21 o 
  -6  -6   6      171.71      169.44     12.64 o 
  -5  -6   6      561.05      468.91     14.66 o 
  -4  -6   6      191.77      171.36     13.09 o 
  -3  -6   6       37.59       27.73      8.34 o 
  -2  -6   6      177.61      201.37     20.44 o 
  -1  -6   6        1.59       10.63     10.08 o 
   0  -6   6     1582.88     1685.38     49.05 o 
   1  -6   6      366.46      415.56     25.34 o 
   2  -6   6      129.45      152.05     18.53 o 
   3  -6   6      455.26      459.97     28.07 o 
   4  -6   6       21.42       41.15     14.71 o 
   5  -6   6        0.36       10.35     11.17 o 
   6  -6   6       21.98       29.43     15.26 o 
   7  -6   6       28.58       22.07     15.26 o 
   8  -6   6       81.80       85.56     21.80 o 
   9  -6   6        7.55       -1.91     16.35 o 
 -10  -5   6       62.48       74.66     17.17 o 
  -9  -5   6        6.37        1.79      8.99 o 
  -8  -5   6       80.02       87.75     10.68 o 
  -7  -5   6       76.82       74.39      9.76 o 
  -6  -5   6       19.62       15.24      6.25 o 
  -5  -5   6      444.16      459.77     25.35 o 
  -4  -5   6       67.80       45.88      8.32 o 
  -3  -5   6       95.64       75.63      9.52 o 
  -2  -5   6      203.26      195.38     17.17 o 
  -1  -5   6     1115.46     1218.33     39.51 o 
   0  -5   6      164.47      168.13     17.98 o 
   1  -5   6        1.78       -8.72     10.35 o 
   2  -5   6      177.51      221.54     19.35 o 
   3  -5   6      101.03      120.72     16.08 o 
   4  -5   6      766.77      886.90     46.60 o 
   5  -5   6      174.22      150.69     21.80 o 
   6  -5   6       16.89        4.36     13.08 o 
   7  -5   6       13.53       -1.91     13.90 o 
   8  -5   6        8.50       -1.63     11.17 o 
   9  -5   6       45.20       29.70     19.35 o 
 -11  -4   6        2.67       -4.63     12.81 o 
 -10  -4   6        0.34       -2.29      6.85 o 
  -9  -4   6       38.97       41.56      9.44 o 
  -8  -4   6       29.35       13.95      7.68 o 
  -7  -4   6        3.61       -1.09      5.27 o 
  -6  -4   6      451.41      480.41     14.95 o 
  -5  -4   6      331.95      300.33     18.18 o 
  -4  -4   6     1859.73     2046.92    112.19 o 
  -3  -4   6      310.27      353.97     21.80 o 
  -2  -4   6      726.14      683.96     28.07 o 
  -1  -4   6      643.97      729.47     28.61 o 
   0  -4   6      218.70      241.43     17.17 o 
   1  -4   6     1383.00     1593.28     41.96 o 
   2  -4   6      173.51      182.03     16.62 o 
   3  -4   6       34.30       15.53     10.35 o 
   4  -4   6        9.28        2.66      8.45 o 
   5  -4   6       77.47       83.66     17.17 o 
   6  -4   6        2.92       -6.81     11.72 o 
   7  -4   6       35.01       19.07     12.81 o 
   8  -4   6       95.99       88.29     19.35 o 
   9  -4   6        5.59      -10.63     11.99 o 
 -11  -3   6        0.01      -15.80     13.62 o 
 -10  -3   6       75.46       59.40     15.53 o 
  -9  -3   6        2.54        9.24      8.11 o 
  -8  -3   6        4.46        6.45      6.05 o 
  -7  -3   6     1436.91     1584.59     87.94 o 
  -6  -3   6       29.52       22.83      5.59 o 
  -5  -3   6       25.07       18.00      6.87 o 
  -4  -3   6      328.59      312.21     38.52 o 
  -3  -3   6       42.31       32.70      9.26 o 
  -2  -3   6     6959.92     7178.07     89.65 o 
  -1  -3   6     1265.29     1356.75     37.33 o 
   0  -3   6      291.64      338.44     20.44 o 
   1  -3   6      690.51      678.24     26.16 o 
   2  -3   6      940.77     1022.95     31.88 o 
   3  -3   6      541.96      556.26     18.94 o 
   4  -3   6      131.77      117.88     20.85 o 
   5  -3   6       15.78       -3.27      7.90 o 
   6  -3   6        0.16      -12.26     13.35 o 
   7  -3   6        0.21       -9.26     14.99 o 
   8  -3   6       29.61       28.34     19.07 o 
   9  -3   6       10.91       11.72     14.99 o 
 -12  -2   6       11.82        1.09     16.62 o 
 -11  -2   6      103.67      119.90     22.07 o 
 -10  -2   6       75.56       86.11     18.26 o 
  -9  -2   6       11.42       17.71     12.81 o 
  -8  -2   6       83.71       85.91      8.31 o 
  -7  -2   6      567.96      591.91     21.38 o 
  -6  -2   6      378.51      328.99     25.54 o 
  -5  -2   6       88.67       90.34      9.54 o 
  -4  -2   6       31.44       44.71      5.46 o 
  -3  -2   6      963.30      951.45     82.02 o 
  -2  -2   6      353.40      295.39     16.89 o 
  -1  -2   6     4011.99     3714.11     56.95 o 
   0  -2   6      275.71      219.09     13.90 o 
   1  -2   6      268.49      188.02     12.53 o 
   2  -2   6       16.64       10.83      5.49 o 
   3  -2   6      438.22      328.17     12.82 o 
   4  -2   6        1.15       -6.10      6.13 o 
   5  -2   6      252.36      362.42     28.34 o 
   6  -2   6       15.65      -13.08     13.90 o 
   7  -2   6       48.73       55.86     16.08 o 
   8  -2   6       96.61       86.38     20.16 o 
   9  -2   6        0.01       10.35     19.89 o 
 -12  -1   6       81.18       80.66     19.07 o 
 -11  -1   6        6.54       13.90     11.72 o 
 -10  -1   6      142.74      133.25     21.80 o 
  -9  -1   6      352.80      343.62     28.07 o 
  -8  -1   6       54.77       45.83      9.27 o 
  -7  -1   6        0.61        2.28      6.98 o 
  -6  -1   6       99.20      104.20      7.73 o 
  -5  -1   6      199.94      233.60      9.97 o 
  -4  -1   6       21.23        8.08      5.49 o 
  -3  -1   6        0.91        0.54      8.72 o 
  -2  -1   6      136.16      108.73     11.44 o 
  -1  -1   6        1.44       -5.99      8.45 o 
   0  -1   6      380.92      370.31     12.81 o 
   1  -1   6      397.27      372.36     13.06 o 
   2  -1   6      351.56      295.55     17.30 o 
   3  -1   6       81.67       58.92      7.30 o 
   4  -1   6      218.28      198.87     17.85 o 
   5  -1   6      102.71       55.04     13.08 o 
   6  -1   6       40.46       35.70     17.44 o 
   7  -1   6       23.82       32.15     19.62 o 
   8  -1   6       21.18       31.88     16.35 o 
   9  -1   6      227.72      251.51     35.42 o 
 -12   0   6        0.61      -16.35     10.90 o 
 -11   0   6       73.92       73.57     17.44 o 
 -10   0   6       49.59       36.24     17.44 o 
  -9   0   6       69.21      100.28     19.62 o 
  -8   0   6      363.71      377.54     18.31 o 
  -7   0   6        5.72        4.48      6.22 o 
  -6   0   6      251.37      274.12     19.35 o 
  -5   0   6      445.92      549.96     46.52 o 
  -4   0   6      264.79      229.32     20.44 o 
  -3   0   6      431.21      423.90     84.61 o 
  -2   0   6       42.49       26.43      7.90 o 
  -1   0   6       63.63       58.14      5.63 o 
   0   0   6      823.64      715.15     49.19 o 
   1   0   6      911.15      775.63     17.82 o 
   2   0   6        0.21       -3.96      4.65 o 
   3   0   6      113.65       99.39      8.84 o 
   4   0   6        4.62       -3.38      6.68 o 
   5   0   6      154.23       94.01     16.35 o 
   6   0   6       18.17       44.69     17.98 o 
   7   0   6      392.81      317.18     31.34 o 
   8   0   6      255.31      159.41     23.71 o 
   9   0   6       38.58       44.42     25.89 o 
 -11   1   6       61.53       57.22     20.44 o 
 -10   1   6      443.64      421.55     32.70 o 
  -9   1   6     1000.19      938.75     44.96 o 
  -8   1   6      141.70      144.76     14.99 o 
  -7   1   6      644.14      689.68     29.43 o 
  -6   1   6      143.06      127.40     12.67 o 
  -5   1   6      111.06       92.38     10.02 o 
  -4   1   6     2118.01     2454.28    388.99 o 
  -3   1   6     1078.28      923.23    141.17 o 
  -2   1   6     1139.30     1084.87     86.08 o 
  -1   1   6        7.70        8.10      4.24 o 
   0   1   6      190.26      167.36      8.88 o 
   1   1   6      914.75      936.40     99.19 o 
   2   1   6      884.13     1004.75     32.02 o 
   3   1   6      139.42      142.63     11.46 o 
   4   1   6      143.97      137.43     38.42 o 
   5   1   6       49.82       46.87     14.44 o 
   6   1   6      652.25      506.30     32.97 o 
   7   1   6      105.09      161.59     27.52 o 
   8   1   6       15.16      -10.90     19.89 o 
   9   1   6       71.46       70.85     21.80 o 
 -11   2   6        5.84       -5.18     11.99 o 
 -10   2   6        2.67       15.80     16.89 o 
  -9   2   6        5.51       40.33     17.98 o 
  -8   2   6      134.17      117.19     12.48 o 
  -7   2   6      196.21      194.71     33.38 o 
  -6   2   6      461.86      470.43     19.44 o 
  -5   2   6     1127.89     1069.41     61.86 o 
  -4   2   6      218.01      215.65     13.47 o 
  -3   2   6      361.09      394.15     30.25 o 
  -2   2   6      738.23      866.96     43.77 o 
  -1   2   6      289.73      291.62     25.48 o 
   0   2   6       54.37       48.12      7.00 o 
   1   2   6      210.95      143.70     23.43 o 
   2   2   6        0.22       -9.79      9.81 o 
   3   2   6      650.63      656.89     33.65 o 
   4   2   6       16.92       12.26     14.44 o 
   5   2   6       12.53       -0.27     12.26 o 
   6   2   6      165.30      113.63     19.89 o 
   7   2   6        5.36       11.17     18.26 o 
   8   2   6       47.89       53.68     22.62 o 
   9   2   6       11.97       21.53     17.44 o 
 -11   3   6       48.48       59.95     20.71 o 
 -10   3   6       49.77       32.70     13.90 o 
  -9   3   6        0.31        3.54     11.17 o 
  -8   3   6        5.18       -7.33      8.58 o 
  -7   3   6       14.22       -1.23      9.67 o 
  -6   3   6       16.98        8.30      6.28 o 
  -5   3   6      298.82      292.09     15.21 o 
  -4   3   6      516.60      562.22     40.19 o 
  -3   3   6      310.05      329.66     53.82 o 
  -2   3   6      320.98      348.67     13.00 o 
  -1   3   6       66.48       53.43      7.21 o 
   0   3   6       24.60       25.42      6.60 o 
   1   3   6      749.35      747.48     56.27 o 
   2   3   6      482.01      525.66     76.30 o 
   3   3   6      548.28      645.21     30.79 o 
   4   3   6        6.07       -2.45      9.81 o 
   5   3   6       30.17       26.70     13.62 o 
   6   3   6       91.68      139.25     24.25 o 
   7   3   6      133.19      138.97     22.07 o 
   8   3   6       18.19       56.13     21.53 o 
 -11   4   6        2.30       -7.36     11.72 o 
 -10   4   6      175.62      187.48     26.70 o 
  -9   4   6       12.30       -0.27     14.44 o 
  -8   4   6       92.19       98.51     12.70 o 
  -7   4   6       12.10        3.57      6.81 o 
  -6   4   6       53.21       49.82      9.75 o 
  -5   4   6        5.10        2.95      6.85 o 
  -4   4   6      465.01      560.52     46.32 o 
  -3   4   6      506.21      578.22     54.77 o 
  -2   4   6      617.11      741.97     25.11 o 
  -1   4   6      197.18      200.48     24.80 o 
   0   4   6      308.22      337.17     55.04 o 
   1   4   6       19.69       19.53      8.61 o 
   2   4   6      624.60      572.19    155.05 o 
   3   4   6      376.84      382.10     61.18 o 
   4   4   6      731.58      798.96     37.60 o 
   5   4   6      131.44      112.00     19.07 o 
   6   4   6       16.44       26.98     16.62 o 
   7   4   6       16.95       15.26     19.62 o 
   8   4   6       43.06       60.49     20.71 o 
 -11   5   6       91.92       96.74     23.43 o 
 -10   5   6        8.22       -7.08     16.08 o 
  -9   5   6      104.30      128.62     22.89 o 
  -8   5   6       15.52        8.26      9.17 o 
  -7   5   6      146.03      112.50     12.11 o 
  -6   5   6       46.16       44.69     12.53 o 
  -5   5   6      294.96      337.75     19.17 o 
  -4   5   6      668.72      835.68     57.77 o 
  -3   5   6       23.21       32.06      9.78 o 
  -2   5   6      211.76      244.97     24.52 o 
  -1   5   6       29.91       28.39      7.96 o 
   0   5   6      873.82     1054.96     44.69 o 
   1   5   6      100.40       85.71     10.49 o 
   2   5   6      132.56      164.97     14.52 o 
   3   5   6       26.46       33.31     10.59 o 
   4   5   6       32.72       14.17     16.08 o 
   5   5   6      396.74      468.69     35.42 o 
   6   5   6       23.69       13.35     17.71 o 
   7   5   6       42.15       32.97     17.44 o 
 -10   6   6      188.32      170.85     27.25 o 
  -9   6   6       87.86       73.85     17.98 o 
  -8   6   6      177.18      155.63     14.64 o 
  -7   6   6       10.23        4.47      9.10 o 
  -6   6   6       20.46       14.80      8.00 o 
  -5   6   6       21.79       29.08     10.55 o 
  -4   6   6      172.84      182.40     36.24 o 
  -3   6   6     1135.70     1298.29     34.02 o 
  -2   6   6        0.33       -7.08      8.45 o 
  -1   6   6      103.00      129.98     20.16 o 
   0   6   6        0.36       -5.37      7.06 o 
   1   6   6      574.69      676.55    109.68 o 
   2   6   6      735.63      816.85    103.82 o 
   3   6   6        1.20        3.28      7.46 o 
   4   6   6        7.39       12.53     14.44 o 
   5   6   6        0.19        4.36     15.53 o 
   6   6   6       64.25       62.40     20.16 o 
   7   6   6        0.54      -18.80     16.62 o 
  -9   7   6      110.98      109.00     23.16 o 
  -8   7   6       91.38       85.99     12.37 o 
  -7   7   6       59.04       61.12     18.80 o 
  -6   7   6      518.71      522.89     31.34 o 
  -5   7   6      167.21      159.15     25.34 o 
  -4   7   6      124.70      125.66     14.33 o 
  -3   7   6       30.13       24.80     16.62 o 
  -2   7   6       39.63       33.52     14.17 o 
  -1   7   6      317.52      324.00     28.88 o 
   0   7   6        3.20        4.63     15.26 o 
   1   7   6        0.21      -11.76     12.81 o 
   2   7   6       25.75       22.85      9.42 o 
   3   7   6       99.52      152.19     19.48 o 
   4   7   6       33.90       26.70     16.08 o 
   5   7   6        6.32      -10.90     15.53 o 
   6   7   6       24.08       21.80     18.53 o 
  -8   8   6        0.19       -5.64     10.87 o 
  -7   8   6       98.80       92.65     19.35 o 
  -6   8   6       62.59       46.60     14.17 o 
  -5   8   6      731.65      581.23     37.88 o 
  -4   8   6        0.05       -9.26     14.44 o 
  -3   8   6      139.07      142.79     23.16 o 
  -2   8   6      110.56       89.38     18.26 o 
  -1   8   6       12.49       25.34     16.89 o 
   0   8   6      145.68      114.45     20.71 o 
   1   8   6        3.22       19.07     13.62 o 
   2   8   6      255.18      372.70     23.34 o 
   3   8   6        4.83        6.37     11.12 o 
   4   8   6       14.83       22.89     16.62 o 
  -7   9   6        1.13       18.80     12.81 o 
  -6   9   6       45.54       56.41     19.35 o 
  -5   9   6       23.50        0.00     16.08 o 
  -4   9   6      154.11      162.13     26.16 o 
  -3   9   6      173.85      184.48     27.79 o 
  -2   9   6       60.02       85.56     19.89 o 
  -1   9   6       75.71       67.03     18.80 o 
   0   9   6       72.41      109.54     24.80 o 
   1   9   6      156.72      209.28     30.25 o 
   2   9   6       16.32       17.17     19.62 o 
   3   9   6      331.13      355.92     61.45 o 
   4   9   6        1.83      -14.99     17.17 o 
  -6  10   6        3.28       -0.82     16.89 o 
  -5  10   6       63.18       51.77     17.17 o 
  -4  10   6        3.44       -2.18     15.80 o 
  -3  10   6       33.34       19.35     14.44 o 
  -2  10   6       59.11       57.50     22.34 o 
  -1  10   6        8.70       24.80     20.44 o 
   0  10   6       72.92       66.49     19.89 o 
   1  10   6        0.02        3.81     12.81 o 
   2  10   6       44.66       77.12     21.80 o 
  -4 -12   7        7.68        4.36     17.44 o 
  -3 -12   7        7.05       10.35     16.62 o 
  -2 -12   7       48.51       50.96     15.80 o 
  -1 -12   7       13.35       11.72     12.53 o 
   0 -12   7        7.01      -10.90     16.89 o 
   1 -12   7       27.06       19.35     13.62 o 
   2 -12   7        0.41        1.36     17.17 o 
   3 -12   7        6.29        9.26     12.81 o 
  -6 -11   7       40.73      140.54     62.27 o 
  -5 -11   7        0.33       -2.17     10.98 o 
  -4 -11   7       66.43       50.41     15.53 o 
  -3 -11   7       61.60       45.78     15.53 o 
  -2 -11   7       11.27       -1.63     14.71 o 
  -1 -11   7       10.45       18.53     15.80 o 
   0 -11   7      144.62      112.27     19.07 o 
   1 -11   7       64.11       96.74     21.80 o 
   2 -11   7       31.86       21.80     13.08 o 
   3 -11   7        2.06        6.54     16.08 o 
   4 -11   7       39.62       37.60     15.26 o 
  -7 -10   7       17.13       14.66     11.23 o 
  -6 -10   7        6.06      -11.41      7.60 o 
  -5 -10   7       67.17       63.66     10.66 o 
  -4 -10   7        2.78       -2.68      8.27 o 
  -3 -10   7       93.80       99.73     20.44 o 
  -2 -10   7       29.45       28.07     15.53 o 
  -1 -10   7       10.15       -1.36     13.90 o 
   0 -10   7       11.91        1.91     11.17 o 
   1 -10   7      221.70      213.36     23.43 o 
   2 -10   7      225.22      216.63     25.34 o 
   3 -10   7        0.91       -8.17     10.63 o 
   4 -10   7       10.81       13.08     16.35 o 
   6 -10   7       50.34       42.24     14.99 o 
  -8  -9   7        0.27        2.18     14.71 o 
  -7  -9   7       10.89       -1.89      9.21 o 
  -6  -9   7      110.25      116.31     30.52 o 
  -5  -9   7        0.48       -8.75      7.30 o 
  -4  -9   7       10.66        6.71      8.76 o 
  -3  -9   7        0.07        4.90     10.08 o 
  -2  -9   7      115.88      139.79     21.53 o 
  -1  -9   7        1.63      -11.44     13.35 o 
   0  -9   7        5.49        1.91     14.71 o 
   1  -9   7       99.54       98.10     19.89 o 
   2  -9   7        5.60        8.99     11.72 o 
   3  -9   7      113.85      118.26     22.07 o 
   4  -9   7        0.83      -18.80     15.26 o 
   6  -9   7       57.48       43.87     14.71 o 
  -9  -8   7       78.98       85.56     20.44 o 
  -8  -8   7        3.58      -14.99     12.81 o 
  -7  -8   7       86.63       87.05     25.61 o 
  -6  -8   7       48.88       29.24      9.33 o 
  -5  -8   7       44.79       53.31     12.29 o 
  -4  -8   7       37.75       23.70      9.73 o 
  -3  -8   7       10.62        9.54     14.99 o 
  -2  -8   7      165.81      145.24     19.62 o 
  -1  -8   7       37.41       34.06     13.35 o 
   0  -8   7      763.63      982.35     44.69 o 
   1  -8   7       56.80       52.32     17.98 o 
   2  -8   7      132.69      171.67     23.71 o 
   3  -8   7       64.21       62.95     16.08 o 
   4  -8   7       11.35        8.99     16.89 o 
   6  -8   7      172.53      242.52     29.97 o 
   7  -8   7       33.59       42.51     18.53 o 
 -10  -7   7       96.40      118.81     21.80 o 
  -9  -7   7        0.23        7.63     14.71 o 
  -8  -7   7       74.02       88.02     18.26 o 
  -7  -7   7       51.16       50.57     14.85 o 
  -6  -7   7      506.18      453.95     73.44 o 
  -5  -7   7        8.10       17.37     11.72 o 
  -4  -7   7      695.09      696.13     26.07 o 
  -3  -7   7      442.16      322.63     23.98 o 
  -2  -7   7       62.69       60.22     17.17 o 
  -1  -7   7      343.58      401.93     29.43 o 
   0  -7   7      110.91      109.54     20.71 o 
   1  -7   7      117.32      154.78     21.80 o 
   2  -7   7        0.43       -3.00     14.99 o 
   3  -7   7      129.03      164.31     23.43 o 
   4  -7   7      284.58      274.95     26.16 o 
   5  -7   7      316.23      361.87     32.15 o 
   6  -7   7       25.22       37.06     17.98 o 
   7  -7   7        0.03        5.45     16.08 o 
   8  -7   7       16.46       -2.45     10.90 o 
 -10  -6   7       11.47        8.17     13.35 o 
  -9  -6   7       38.21       64.04     16.08 o 
  -8  -6   7        2.42       11.44      9.81 o 
  -7  -6   7       23.96       17.30     15.67 o 
  -6  -6   7        4.90        7.98      6.24 o 
  -5  -6   7      665.27      664.46    118.67 o 
  -4  -6   7        9.30        4.45      7.39 o 
  -3  -6   7      296.53      310.92     23.71 o 
  -2  -6   7      109.46      114.45     15.26 o 
  -1  -6   7       57.03       61.31     16.08 o 
   0  -6   7      572.94      603.85     31.61 o 
   1  -6   7        0.04      -11.44     12.53 o 
   2  -6   7       34.94       25.07     14.71 o 
   3  -6   7       23.37       36.79     15.26 o 
   4  -6   7      439.24      416.10     27.52 o 
   5  -6   7        0.48        1.91     10.90 o 
   6  -6   7       84.72       49.59     14.99 o 
   7  -6   7        0.77      -10.90      9.81 o 
   8  -6   7        9.57       -2.72     18.26 o 
  -9  -5   7       13.21        3.80     10.22 o 
  -8  -5   7       52.98       53.17      8.39 o 
  -7  -5   7       11.67       11.95      6.31 o 
  -6  -5   7      159.08      174.87     10.87 o 
  -5  -5   7        0.12       -3.93      5.70 o 
  -4  -5   7       61.06       75.75     10.85 o 
  -3  -5   7      622.19      779.61     34.06 o 
  -2  -5   7      258.47      279.04     22.34 o 
  -1  -5   7      119.05      115.27     17.17 o 
   0  -5   7      172.09      176.03     17.44 o 
   1  -5   7      677.33      847.19     35.15 o 
   2  -5   7      266.37      316.37     23.71 o 
   3  -5   7       84.95       95.92     17.17 o 
   4  -5   7      148.05      143.62     28.88 o 
   5  -5   7      171.95      161.59     23.43 o 
   6  -5   7       20.09        7.63     10.90 o 
   7  -5   7        0.59       -4.63     14.71 o 
   8  -5   7        3.40       -5.72     11.72 o 
 -11  -4   7        5.64        2.45     14.71 o 
 -10  -4   7       67.48       58.59     16.35 o 
  -9  -4   7        0.44       10.08     11.72 o 
  -8  -4   7       22.62       24.22      6.90 o 
  -7  -4   7      466.24      479.09     23.56 o 
  -6  -4   7       31.93       16.00      6.43 o 
  -5  -4   7      412.00      476.95     27.60 o 
  -4  -4   7       80.99       72.58      9.42 o 
  -3  -4   7      263.18      316.09     23.71 o 
  -2  -4   7     5042.24     6861.71    100.01 o 
  -1  -4   7        2.12       -6.81     12.26 o 
   0  -4   7      115.01      111.18     16.62 o 
   1  -4   7       10.63       -3.27      8.72 o 
   2  -4   7        3.58        6.81     11.72 o 
   3  -4   7      988.48     1178.02     36.79 o 
   4  -4   7        7.54       21.30     22.07 o 
   5  -4   7        0.18       -7.90      8.72 o 
   6  -4   7      123.50      111.18     19.62 o 
   7  -4   7      223.77      165.68     22.62 o 
   8  -4   7        3.03       -2.72     11.99 o 
   9  -4   7        0.10        1.09     17.98 o 
 -11  -3   7       48.53       49.32     17.98 o 
 -10  -3   7       63.60       72.48     17.71 o 
  -9  -3   7        2.83      -11.99     10.90 o 
  -8  -3   7      274.82      288.59     16.25 o 
  -7  -3   7      183.11      181.16     11.09 o 
  -6  -3   7      326.24      350.37     13.46 o 
  -5  -3   7      366.47      386.23     31.50 o 
  -4  -3   7      129.76      115.79      9.39 o 
  -3  -3   7     3618.34     3878.15     65.94 o 
  -2  -3   7     1555.60     1368.47     37.60 o 
  -1  -3   7      298.35      240.07     16.62 o 
   0  -3   7      181.51      121.81     12.53 o 
   1  -3   7       57.38       55.04      9.81 o 
   2  -3   7     1212.04     1136.57     87.74 o 
   3  -3   7      569.58      486.92     24.12 o 
   4  -3   7       82.60       63.63     13.49 o 
   5  -3   7        1.53       -9.26     11.44 o 
   6  -3   7        1.83      -13.35     13.62 o 
   7  -3   7       64.36       38.42     19.35 o 
   8  -3   7       21.49       31.61     15.80 o 
   9  -3   7        8.20       -1.91     19.89 o 
 -11  -2   7       63.32       59.40     17.17 o 
 -10  -2   7        0.76        8.99     13.35 o 
  -9  -2   7      142.78      138.16     18.53 o 
  -8  -2   7        0.30       -5.80      8.09 o 
  -7  -2   7      263.92      240.21     25.75 o 
  -6  -2   7        1.20       -3.58      5.91 o 
  -5  -2   7      725.21      829.94     53.84 o 
  -4  -2   7      930.07      960.52     72.21 o 
  -3  -2   7        0.57       -7.36      6.81 o 
  -2  -2   7      491.42      554.53     24.80 o 
  -1  -2   7       88.65       72.76     10.35 o 
   0  -2   7      376.93      367.32     19.89 o 
   1  -2   7     1092.44     1109.70     76.16 o 
   2  -2   7      672.38      558.59    134.89 o 
   3  -2   7       40.51       25.24      6.36 o 
   4  -2   7      200.24      197.87     12.44 o 
   5  -2   7      230.76      217.72     23.71 o 
   6  -2   7        1.46       -6.54      9.26 o 
   7  -2   7       12.14       35.42     18.26 o 
   8  -2   7        4.26       -5.18     19.35 o 
   9  -2   7        4.66      -15.53     18.53 o 
 -12  -1   7       59.51       86.93     21.53 o 
 -11  -1   7        1.13        0.82      9.81 o 
 -10  -1   7       66.50       60.49     16.35 o 
  -9  -1   7       61.72       55.32     15.80 o 
  -8  -1   7      257.78      321.50     18.01 o 
  -7  -1   7       26.31       26.77      7.86 o 
  -6  -1   7        9.93       -0.42      7.98 o 
  -5  -1   7      106.90      110.77     10.98 o 
  -4  -1   7        0.79       -7.63      6.54 o 
  -3  -1   7      293.15      223.99     47.28 o 
  -2  -1   7       49.51       41.69      9.54 o 
  -1  -1   7       55.29       62.95     10.08 o 
   0  -1   7      102.28      101.16      8.75 o 
   1  -1   7      656.96      630.83     18.11 o 
   2  -1   7     1131.40     1004.18     40.74 o 
   3  -1   7       50.67       42.96      8.34 o 
   4  -1   7       10.48      -15.53     10.35 o 
   5  -1   7       76.44       59.95     16.35 o 
   6  -1   7       50.73       61.04     19.07 o 
   7  -1   7       27.35       19.89     18.53 o 
   8  -1   7       18.69       34.88     20.71 o 
   9  -1   7      116.28      101.37     23.16 o 
 -12   0   7       11.90        0.27     17.44 o 
 -11   0   7       72.66       60.22     15.53 o 
 -10   0   7       80.17      107.64     20.16 o 
  -9   0   7      312.03      336.53     28.07 o 
  -8   0   7      109.44      114.14     12.98 o 
  -7   0   7      248.28      243.18     15.58 o 
  -6   0   7      370.60      381.93     39.51 o 
  -5   0   7      395.35      416.01     79.84 o 
  -4   0   7      997.47      977.76     26.30 o 
  -3   0   7      425.11      449.52     34.74 o 
  -2   0   7      445.61      360.53     11.65 o 
  -1   0   7        9.68       12.57      4.33 o 
   0   0   7      191.03      168.10     11.31 o 
   1   0   7        0.42       -9.42      6.81 o 
   2   0   7      414.68      293.46     41.56 o 
   3   0   7       34.01       30.21     10.35 o 
   4   0   7       88.58       73.30     14.99 o 
   5   0   7      286.01      350.97     29.16 o 
   6   0   7        0.83        3.81     15.26 o 
   7   0   7        5.29       13.35     14.71 o 
   8   0   7        4.44       -9.26     12.26 o 
   9   0   7       29.94       36.51     25.07 o 
 -11   1   7        3.49        1.63     16.08 o 
 -10   1   7      424.62      397.57     30.52 o 
  -9   1   7       41.57       43.87     16.89 o 
  -8   1   7      145.58      133.52     13.94 o 
  -7   1   7      492.38      507.62     33.93 o 
  -6   1   7      129.72      124.74     10.98 o 
  -5   1   7     2829.04     3608.10    196.74 o 
  -4   1   7      136.21      132.07     13.76 o 
  -3   1   7      492.50      406.65     21.62 o 
  -2   1   7       94.04       78.98     14.99 o 
  -1   1   7     1526.22     1604.69     30.79 o 
   0   1   7       98.73      100.17     25.07 o 
   1   1   7       27.61       12.33      4.98 o 
   2   1   7       95.96       89.92      9.34 o 
   3   1   7       20.78       17.27      7.25 o 
   4   1   7      208.61      221.27     21.25 o 
   5   1   7      606.51      491.04     33.24 o 
   6   1   7       67.94      120.17     22.62 o 
   7   1   7       18.87       39.24     20.71 o 
   8   1   7        0.09        0.54     19.89 o 
 -11   2   7      322.61      311.73     30.79 o 
 -10   2   7      282.17      207.91     23.43 o 
  -9   2   7        0.69      -13.08     12.53 o 
  -8   2   7        0.79        9.92     12.53 o 
  -7   2   7      730.00      816.61     27.89 o 
  -6   2   7      706.65      840.22     33.52 o 
  -5   2   7      216.94      208.21     34.47 o 
  -4   2   7     1106.74     1111.49    130.39 o 
  -3   2   7       88.89       94.56     10.30 o 
  -2   2   7      196.45      196.14      9.49 o 
  -1   2   7       86.75       90.28      7.33 o 
   0   2   7      137.82      105.19      8.96 o 
   1   2   7      571.15      532.65     75.62 o 
   2   2   7       62.90       56.18      9.34 o 
   3   2   7      765.61      883.55    148.10 o 
   4   2   7       55.27       35.97     13.08 o 
   5   2   7      119.52      125.62     22.34 o 
   6   2   7       14.79       19.35     14.17 o 
   7   2   7       32.52       25.89     15.53 o 
   8   2   7       30.53       22.07     20.98 o 
 -11   3   7       50.93       42.51     15.80 o 
 -10   3   7       34.86       28.61     12.81 o 
  -9   3   7        1.41        4.63     13.90 o 
  -8   3   7       68.47       59.68     11.60 o 
  -7   3   7        2.09        3.40      6.75 o 
  -6   3   7        1.45       -3.27      6.94 o 
  -5   3   7      267.49      318.67     30.52 o 
  -4   3   7       82.04       76.74     10.32 o 
  -3   3   7      617.08      638.04     46.46 o 
  -2   3   7      407.00      350.43     23.71 o 
  -1   3   7       10.37        7.92      5.28 o 
   0   3   7       31.86       43.09      8.30 o 
   1   3   7        9.16        0.95      7.90 o 
   2   3   7      198.87      235.61     15.29 o 
   3   3   7      118.78      129.61     14.85 o 
   4   3   7      238.55      203.28     23.71 o 
   5   3   7       33.26       55.86     18.53 o 
   6   3   7       95.27      103.82     20.16 o 
   7   3   7       23.12       48.78     21.80 o 
   8   3   7        6.08        6.27     19.35 o 
 -11   4   7       88.52      106.00     23.71 o 
 -10   4   7      279.26      303.83     30.79 o 
  -9   4   7       16.55        8.99     11.17 o 
  -8   4   7       25.68       26.33     11.72 o 
  -7   4   7       72.13       64.77     11.46 o 
  -6   4   7      292.18      315.40     35.83 o 
  -5   4   7        3.97        9.54      7.45 o 
  -4   4   7      317.58      339.24     61.86 o 
  -3   4   7       26.45       18.44      7.66 o 
  -2   4   7      226.37      225.63     21.25 o 
  -1   4   7       18.06       33.39      7.33 o 
   0   4   7      898.42      963.18     69.35 o 
   1   4   7      465.15      501.17     48.91 o 
   2   4   7       13.58       16.42      8.36 o 
   3   4   7       51.92       49.14     22.48 o 
   4   4   7      378.42      383.67     28.34 o 
   5   4   7      123.56       85.56     16.35 o 
   6   4   7       36.77       42.78     14.71 o 
   7   4   7       57.18       73.57     19.89 o 
 -10   5   7      156.19      146.06     24.52 o 
  -9   5   7      222.62      244.97     27.25 o 
  -8   5   7        1.71       -1.83      9.32 o 
  -7   5   7        1.47       -9.01      6.80 o 
  -6   5   7        5.01      -10.03      7.39 o 
  -5   5   7      605.77      654.35     92.24 o 
  -4   5   7      223.20      252.71     33.11 o 
  -3   5   7      724.98      891.74     78.07 o 
  -2   5   7       77.61       78.48     17.71 o 
  -1   5   7       47.39       39.78     16.08 o 
   0   5   7      143.97      132.98     12.57 o 
   1   5   7       62.56       92.13     20.30 o 
   2   5   7      584.91      651.63     54.36 o 
   3   5   7        0.03       -6.54      8.48 o 
   4   5   7       80.88       98.10     19.62 o 
   5   5   7       15.17       16.08     16.62 o 
   6   5   7       37.40       50.41     20.16 o 
   7   5   7       20.29       26.70     20.44 o 
 -10   6   7       55.94       47.69     19.35 o 
  -9   6   7       68.75       53.98     12.35 o 
  -8   6   7        1.36       31.88     34.06 o 
  -7   6   7       45.61       42.37     12.81 o 
  -6   6   7      434.27      438.60     80.52 o 
  -5   6   7       20.22       15.59      9.17 o 
  -4   6   7     1063.56     1247.07     50.41 o 
  -3   6   7      458.18      592.82     24.36 o 
  -2   6   7      165.02      139.52     19.62 o 
  -1   6   7      361.63      368.14     29.16 o 
   0   6   7        5.08       -0.27     13.62 o 
   1   6   7      455.76      440.80     21.32 o 
   2   6   7       14.73        7.74      8.28 o 
   3   6   7        7.94        7.17      9.61 o 
   4   6   7       35.45       36.79     15.80 o 
   5   6   7       52.18       40.87     18.53 o 
   6   6   7       12.75       17.17     18.53 o 
  -9   7   7       42.90       47.10     13.00 o 
  -8   7   7       87.37       70.96     13.73 o 
  -7   7   7       84.12       79.87     14.33 o 
  -6   7   7       16.65        9.29     11.33 o 
  -5   7   7     1160.61     1285.29    139.25 o 
  -4   7   7      104.65       92.10     17.17 o 
  -3   7   7       32.52       27.25     12.26 o 
  -2   7   7       22.55       64.58     18.26 o 
  -1   7   7       13.41       16.08     14.99 o 
   0   7   7      221.18      282.31     29.97 o 
   1   7   7       20.88       19.62     16.08 o 
   2   7   7       11.82       20.78     10.90 o 
   3   7   7       87.66      109.82     14.94 o 
   4   7   7        0.16      -13.62     14.44 o 
   5   7   7       19.64       36.24     18.53 o 
  -8   8   7      134.56      146.60     22.89 o 
  -7   8   7       52.88       56.68     17.44 o 
  -6   8   7       67.09       56.41     17.44 o 
  -5   8   7       44.04       55.32     19.07 o 
  -4   8   7      417.44      324.27     29.97 o 
  -3   8   7      304.22      368.96     33.79 o 
  -2   8   7        0.06        5.45     11.99 o 
  -1   8   7      305.97      304.38     29.97 o 
   0   8   7        9.83       16.62     16.89 o 
   1   8   7       72.47       71.39     20.98 o 
   2   8   7       31.60       59.95     21.25 o 
   4   8   7       60.59       55.59     19.89 o 
  -6   9   7       11.87       26.98     13.90 o 
  -5   9   7      109.33      110.09     22.89 o 
  -4   9   7       54.45       32.15     14.44 o 
  -3   9   7        8.08       -0.54     11.44 o 
  -2   9   7       75.42       72.48     18.80 o 
  -1   9   7        0.38        2.45     12.81 o 
   0   9   7      134.42      183.39     29.16 o 
   1   9   7       36.71       66.76     22.62 o 
   2   9   7       10.35       16.08     20.16 o 
  -4  10   7        1.56       13.08     18.80 o 
  -3  10   7       47.61       70.30     22.62 o 
  -2  10   7       21.08       38.69     20.71 o 
  -1  10   7        0.33        1.09     17.98 o 
   0  10   7       22.65       27.25     17.17 o 
  -3 -12   8       73.57       86.11     23.43 o 
  -2 -12   8        7.19        7.63     19.07 o 
  -1 -12   8        5.63      -15.53     18.26 o 
   0 -12   8       19.13       25.61     16.35 o 
   1 -12   8       23.99       37.88     16.62 o 
  -5 -11   8       41.36       53.95     19.07 o 
  -4 -11   8       26.87       16.08     18.26 o 
  -3 -11   8        3.14       13.35     17.98 o 
  -2 -11   8       68.07       66.49     20.44 o 
  -1 -11   8        0.05      -10.35     16.35 o 
   0 -11   8       63.11      102.19     20.98 o 
   1 -11   8       13.57       -1.91     13.35 o 
   2 -11   8       39.50       40.33     20.71 o 
   3 -11   8       10.54       -8.45     18.53 o 
   4 -11   8       66.66       58.86     23.71 o 
  -7 -10   8        0.93       -1.85     10.85 o 
  -6 -10   8       26.87       13.13     10.59 o 
  -5 -10   8       11.35       26.43     15.80 o 
  -4 -10   8        7.12        4.63     11.17 o 
  -3 -10   8       12.51       23.98     17.17 o 
  -2 -10   8        0.50        3.81     12.53 o 
  -1 -10   8       98.18      141.43     22.34 o 
   0 -10   8        0.32       -5.72     17.17 o 
   1 -10   8       62.54       83.11     22.89 o 
   2 -10   8       15.23       18.80     14.99 o 
   3 -10   8       28.83       32.70     15.80 o 
   4 -10   8        1.08        5.72     19.62 o 
  -8  -9   8        0.16      -18.53     15.80 o 
  -7  -9   8        8.66       -3.47      7.21 o 
  -6  -9   8        2.22      -13.26      8.84 o 
  -5  -9   8        3.22       -1.87     10.01 o 
  -4  -9   8       23.48       36.79     16.35 o 
  -3  -9   8        0.92      -20.44     13.62 o 
  -2  -9   8       92.12       91.01     17.98 o 
  -1  -9   8        3.00        6.27     13.08 o 
   0  -9   8      146.67      210.37     27.52 o 
   1  -9   8        5.55        3.81     17.98 o 
   2  -9   8        1.22        0.82     17.71 o 
   3  -9   8        2.43       22.07     19.07 o 
   4  -9   8        3.57       15.80     18.53 o 
   6  -9   8        0.44       26.98     14.71 o 
  -9  -8   8       13.36        7.36     14.71 o 
  -8  -8   8       21.76       27.79     16.62 o 
  -7  -8   8       11.65        5.68     10.20 o 
  -6  -8   8        0.61       -4.34      9.50 o 
  -5  -8   8       99.69       99.01     13.75 o 
  -4  -8   8      322.77      257.24     23.16 o 
  -3  -8   8      196.87      196.47     21.80 o 
  -2  -8   8       34.62       28.34     17.71 o 
  -1  -8   8       79.62       82.57     20.98 o 
   0  -8   8      121.39       99.46     21.53 o 
   1  -8   8       20.07       25.61     17.44 o 
   2  -8   8       57.28       68.67     19.35 o 
   3  -8   8       58.86       65.94     20.16 o 
   4  -8   8      367.15      532.46     37.60 o 
   5  -8   8       98.44      109.00     24.25 o 
   6  -8   8       16.78       12.53     17.71 o 
  -9  -7   8        0.18       -4.63     13.08 o 
  -8  -7   8        0.18       -8.55     11.58 o 
  -7  -7   8       40.89       40.26     10.08 o 
  -6  -7   8      461.80      575.35     64.85 o 
  -5  -7   8        0.17       -0.94     13.90 o 
  -4  -7   8      842.32      878.80     39.51 o 
  -3  -7   8      566.47      534.91     32.15 o 
  -2  -7   8       35.92       59.95     17.98 o 
  -1  -7   8      540.47      626.47     36.51 o 
   0  -7   8        5.06       -4.36     10.63 o 
   1  -7   8        3.30      -17.17     14.17 o 
   2  -7   8      206.90      240.61     26.16 o 
   3  -7   8      280.79      362.42     29.43 o 
   4  -7   8      119.96      111.72     20.98 o 
   5  -7   8       80.48      111.45     23.71 o 
   6  -7   8       23.77       -0.82     16.35 o 
   7  -7   8        3.05       -4.90     10.63 o 
  -9  -6   8       22.41       31.88     14.17 o 
  -8  -6   8        0.23       -7.79      9.67 o 
  -7  -6   8       10.82       -3.06      8.30 o 
  -6  -6   8       95.94       89.18     16.35 o 
  -5  -6   8      353.93      408.72     33.24 o 
  -4  -6   8       57.05       61.86     16.89 o 
  -3  -6   8      122.66      149.60     20.71 o 
  -2  -6   8      183.06      141.15     18.53 o 
  -1  -6   8      268.31      251.51     22.34 o 
   0  -6   8        0.10      -17.71     12.81 o 
   1  -6   8      101.47       69.21     14.71 o 
   2  -6   8      289.06      338.98     27.79 o 
   3  -6   8        1.12       -2.18     10.90 o 
   4  -6   8       16.75        3.80     10.59 o 
   5  -6   8       69.67       73.57     20.44 o 
   6  -6   8      223.02      176.85     23.16 o 
   7  -6   8        9.41       18.80     16.89 o 
  -9  -5   8       70.57       76.30     17.17 o 
  -8  -5   8       10.79        4.69      6.58 o 
  -7  -5   8       81.37       82.10     13.70 o 
  -6  -5   8       69.14       76.52     12.64 o 
  -5  -5   8       10.89        2.17      8.57 o 
  -4  -5   8       23.90       14.44      9.81 o 
  -3  -5   8       55.29       49.32     13.35 o 
  -2  -5   8      147.71      176.30     21.80 o 
  -1  -5   8       56.71       43.05     15.80 o 
   0  -5   8      214.39      232.44     22.89 o 
   1  -5   8      397.44      503.57     31.61 o 
   2  -5   8        3.64       -0.82     14.44 o 
   3  -5   8      290.32      372.02     21.14 o 
   4  -5   8       53.17       35.42     11.06 o 
   5  -5   8       59.54       61.86     18.53 o 
   6  -5   8        0.75        0.82     10.63 o 
   7  -5   8      146.24      109.54     22.07 o 
   8  -5   8        0.41        1.63     13.08 o 
 -11  -4   8       13.05       -1.91     15.26 o 
 -10  -4   8       95.24       89.38     19.89 o 
  -9  -4   8        0.17        3.54     12.81 o 
  -8  -4   8      157.24      131.46     13.94 o 
  -7  -4   8        0.20       -1.75      7.16 o 
  -6  -4   8      209.97      240.54     20.57 o 
  -5  -4   8      449.16      422.44     17.63 o 
  -4  -4   8      533.95      559.43     28.61 o 
  -3  -4   8     1333.11     1616.72     47.41 o 
  -2  -4   8       19.79       22.62     13.62 o 
  -1  -4   8      499.47      634.10     31.34 o 
   0  -4   8      354.54      429.45     26.98 o 
   1  -4   8      218.79      245.25     21.25 o 
   2  -4   8      438.84      345.52     21.53 o 
   3  -4   8       32.00       38.77      9.95 o 
   4  -4   8      122.13      114.99     19.89 o 
   5  -4   8       21.57        7.08      9.81 o 
   6  -4   8      153.86      121.81     19.89 o 
   7  -4   8        8.64       -7.90     12.26 o 
   8  -4   8        0.93       -0.82     17.17 o 
 -11  -3   8       42.03       35.15     16.35 o 
 -10  -3   8       19.90        6.54     13.62 o 
  -9  -3   8      236.48      229.71     24.80 o 
  -8  -3   8       29.87       30.88     10.47 o 
  -7  -3   8       68.15       57.84     10.60 o 
  -6  -3   8       59.26       55.90      8.09 o 
  -5  -3   8       12.30       13.58      7.91 o 
  -4  -3   8     1206.45     1165.19     38.97 o 
  -3  -3   8      210.10      159.95     16.08 o 
  -2  -3   8      281.01      236.53     18.26 o 
  -1  -3   8       79.67       92.92     14.71 o 
   0  -3   8      139.11      114.72     13.62 o 
   1  -3   8     2249.94     1888.39     46.32 o 
   2  -3   8       16.80        5.88      5.89 o 
   3  -3   8      188.61      179.35     12.76 o 
   4  -3   8       18.83        9.26      9.26 o 
   5  -3   8       17.30        5.99     10.90 o 
   6  -3   8       32.91        7.90     11.99 o 
   7  -3   8        0.33      -14.99     15.26 o 
   8  -3   8       42.45       26.70     16.62 o 
 -11  -2   8       11.45        3.27     14.99 o 
 -10  -2   8        0.15       -6.81     12.81 o 
  -9  -2   8       40.65       46.87     15.53 o 
  -8  -2   8      169.26      185.76     15.94 o 
  -7  -2   8      249.47      217.65     14.63 o 
  -6  -2   8       78.29       76.89     10.21 o 
  -5  -2   8      186.45      197.87     18.12 o 
  -4  -2   8       29.91       16.36      7.36 o 
  -3  -2   8      547.66      601.40     29.70 o 
  -2  -2   8       94.53      100.01     13.35 o 
  -1  -2   8        3.51        2.72     10.08 o 
   0  -2   8      103.25       88.56     12.26 o 
   1  -2   8      513.11      559.99     19.69 o 
   2  -2   8      580.39      546.59     19.01 o 
   3  -2   8        6.37        8.31      6.01 o 
   4  -2   8      316.68      244.16     23.16 o 
   5  -2   8       54.97       32.97     15.80 o 
   6  -2   8        1.22       -1.36     10.08 o 
   7  -2   8       48.49       17.71     14.44 o 
   8  -2   8       16.02       -7.63     12.81 o 
 -11  -1   8       70.17       62.40     19.89 o 
 -10  -1   8      174.84      170.04     21.53 o 
  -9  -1   8        0.46       -7.90      8.72 o 
  -8  -1   8      135.68      140.20     14.72 o 
  -7  -1   8       15.33        3.66      7.53 o 
  -6  -1   8      218.23      206.16     14.16 o 
  -5  -1   8       77.43       70.89     10.89 o 
  -4  -1   8      278.32      288.35     45.78 o 
  -3  -1   8      147.28      118.81     14.17 o 
  -2  -1   8      329.00      277.67     18.53 o 
  -1  -1   8       37.91       25.08      5.47 o 
   0  -1   8       85.78       69.35      9.40 o 
   1  -1   8      182.34      162.09     10.85 o 
   2  -1   8      287.32      253.42     17.03 o 
   3  -1   8      146.70      123.71     10.66 o 
   4  -1   8       46.82       51.50     15.53 o 
   5  -1   8       74.04      113.09     19.89 o 
   6  -1   8      121.19      183.66     25.34 o 
   7  -1   8        6.54       -1.36     11.17 o 
   8  -1   8       18.25      -15.80     17.98 o 
 -11   0   8       44.18       42.51     19.07 o 
 -10   0   8       50.73       52.86     15.80 o 
  -9   0   8      512.18      561.34     37.33 o 
  -8   0   8        6.12        3.41      9.52 o 
  -7   0   8      102.87      111.06     12.23 o 
  -6   0   8       49.25       50.14     10.59 o 
  -5   0   8      941.35      972.90     67.03 o 
  -4   0   8     1238.71     1159.04     85.02 o 
  -3   0   8       48.75       37.33      5.39 o 
  -2   0   8       53.58       45.41      5.71 o 
  -1   0   8      341.17      286.17     11.58 o 
   0   0   8      353.92      301.70     23.16 o 
   1   0   8        3.55       -1.38      8.04 o 
   2   0   8      316.45      278.47     13.77 o 
   3   0   8        4.42        0.42      5.76 o 
   4   0   8      340.97      352.61     27.25 o 
   5   0   8        3.84       -5.72      9.81 o 
   6   0   8        7.69       -7.90     10.08 o 
   7   0   8        6.60      -11.99     17.98 o 
   8   0   8       14.72       12.81     19.35 o 
 -11   1   8       56.63       65.67     17.98 o 
 -10   1   8       58.97      101.91     22.34 o 
  -9   1   8      200.62      172.22     22.07 o 
  -8   1   8        1.29      -13.44      8.96 o 
  -7   1   8       35.11       42.78      9.92 o 
  -6   1   8       38.52       47.72     11.13 o 
  -5   1   8      630.67      652.54     37.47 o 
  -4   1   8     1372.43     1337.48     39.10 o 
  -3   1   8     1688.91     1559.76     46.05 o 
  -2   1   8        2.76        4.53      4.38 o 
  -1   1   8       57.20       65.91     10.08 o 
   0   1   8       76.52       61.30      7.22 o 
   1   1   8      925.89      908.98     78.21 o 
   2   1   8       56.21       72.33      9.24 o 
   3   1   8      256.01      207.28     58.18 o 
   4   1   8      883.48      901.41     39.78 o 
   5   1   8        0.42      -14.99     13.90 o 
   6   1   8      100.23       95.65     17.71 o 
   7   1   8       13.38       -1.36     18.26 o 
   8   1   8       77.66       85.84     25.61 o 
 -11   2   8      105.21      126.44     22.34 o 
 -10   2   8        8.46        2.18     11.99 o 
  -9   2   8       21.72       31.79      9.63 o 
  -8   2   8      781.40      780.21     29.06 o 
  -7   2   8        1.53       -7.49      8.71 o 
  -6   2   8      282.91      286.04     17.59 o 
  -5   2   8      241.20      276.51     48.23 o 
  -4   2   8      753.85      822.37     40.74 o 
  -3   2   8      226.79      170.58     17.17 o 
  -2   2   8       64.69       52.59     11.17 o 
  -1   2   8       78.51       86.69     15.40 o 
   0   2   8      760.21      761.19     69.35 o 
   1   2   8       18.14       10.99      7.18 o 
   2   2   8      441.02      412.07     18.26 o 
   3   2   8        1.06        5.28      7.51 o 
   4   2   8      183.49      140.06     18.80 o 
   5   2   8       70.28       96.19     21.25 o 
   6   2   8       98.34       99.73     19.62 o 
   7   2   8       57.22       67.58     18.53 o 
 -11   3   8       19.25       24.52     15.26 o 
 -10   3   8      107.31      123.44     24.52 o 
  -9   3   8       47.77       36.97     10.47 o 
  -8   3   8       13.17       13.71     10.13 o 
  -7   3   8      120.29       99.46     11.85 o 
  -6   3   8      310.13      313.87     24.80 o 
  -5   3   8      377.09      395.56     20.41 o 
  -4   3   8        6.26        0.54     10.22 o 
  -3   3   8       14.22       16.89     10.08 o 
  -2   3   8      139.79      144.42     18.53 o 
  -1   3   8      242.22      235.23     23.57 o 
   0   3   8       52.06       53.92     10.22 o 
   1   3   8      405.22      383.65     29.70 o 
   2   3   8        5.78       -1.09      8.99 o 
   3   3   8        0.15       -0.75      8.66 o 
   4   3   8      168.64      137.88     18.80 o 
   5   3   8        4.09       -3.27     16.08 o 
   6   3   8      303.08      348.79     33.24 o 
   7   3   8        2.88       13.35     19.62 o 
 -10   4   8        7.22       17.17     18.26 o 
  -9   4   8       57.55       57.40     13.00 o 
  -8   4   8      110.38       90.81     11.65 o 
  -7   4   8       70.69       61.03     13.19 o 
  -6   4   8       80.31       88.68     13.90 o 
  -5   4   8      156.33      165.47     23.84 o 
  -4   4   8       72.46       88.68     16.08 o 
  -3   4   8      308.85      369.23     28.07 o 
  -2   4   8      168.83      184.75     20.16 o 
  -1   4   8       77.41       77.93     15.26 o 
   0   4   8      843.34     1073.95     55.45 o 
   1   4   8       31.88       29.56      7.80 o 
   2   4   8       97.83       84.43     11.32 o 
   3   4   8        0.53        5.04      6.55 o 
   4   4   8        1.91        7.36     12.81 o 
   5   4   8      104.78      125.89     20.44 o 
   6   4   8        4.47       16.89     16.08 o 
 -10   5   8      229.03      260.23     33.52 o 
  -9   5   8        8.21        4.32     14.58 o 
  -8   5   8        5.39       63.41     77.66 o 
  -7   5   8        1.78       -7.44     10.27 o 
  -6   5   8      250.75      245.30     23.30 o 
  -5   5   8      541.51      647.64    135.57 o 
  -4   5   8       42.88       41.87     10.79 o 
  -3   5   8       30.70       20.98     10.90 o 
  -2   5   8        4.21       -8.45     11.72 o 
  -1   5   8      145.74      145.51     20.98 o 
   0   5   8        1.05        5.99     14.71 o 
   1   5   8      473.66      482.53     65.13 o 
   2   5   8        0.20        0.01      7.33 o 
   3   5   8       38.21       32.38     10.55 o 
   4   5   8       67.72      102.46     17.17 o 
   5   5   8       15.36        2.18     11.99 o 
   6   5   8       52.16       58.31     20.71 o 
  -9   6   8       51.32       36.75     11.21 o 
  -8   6   8      107.38       93.96     14.90 o 
  -7   6   8       11.52        5.77     11.19 o 
  -6   6   8       44.68       45.73     12.63 o 
  -5   6   8      330.30      368.74     86.11 o 
  -4   6   8       29.20       21.11     10.79 o 
  -3   6   8       92.05      140.61     22.07 o 
  -2   6   8      293.19      246.88     24.80 o 
  -1   6   8        0.67       -7.36      9.54 o 
   0   6   8      142.22      116.36     18.80 o 
   1   6   8        5.41        2.45     14.17 o 
   2   6   8       15.57        7.61     14.71 o 
   3   6   8      127.57      139.25     20.44 o 
   4   6   8        0.32       -5.72     14.99 o 
   5   6   8        9.40        6.54     12.26 o 
  -8   7   8       41.40       37.82     13.10 o 
  -7   7   8       60.56       69.94     13.01 o 
  -6   7   8        1.08      -10.31      9.89 o 
  -5   7   8      383.56      367.05     31.88 o 
  -4   7   8       25.66       26.70     13.35 o 
  -3   7   8      413.21      355.88     30.52 o 
  -2   7   8       22.30       18.26     15.80 o 
  -1   7   8      239.34      224.54     25.34 o 
   0   7   8       24.46       53.14     18.26 o 
   1   7   8        4.46       21.80     16.89 o 
   2   7   8       51.80       79.30     20.44 o 
   4   7   8       29.30       41.96     17.71 o 
  -7   8   8       84.37       70.03     19.62 o 
  -6   8   8       91.69       77.12     20.16 o 
  -5   8   8      101.19      124.53     23.16 o 
  -4   8   8      260.56      264.05     29.97 o 
  -3   8   8      201.79      206.01     28.34 o 
  -2   8   8      215.71      191.84     25.61 o 
  -1   8   8       15.80       16.08     17.44 o 
   0   8   8      146.22      125.89     22.07 o 
   1   8   8       50.75       39.24     16.08 o 
   2   8   8        3.26       11.17     17.71 o 
  -5   9   8       36.50       39.24     17.98 o 
  -4   9   8       18.04       12.26     12.81 o 
  -3   9   8       37.19       31.61     17.98 o 
  -2   9   8       21.60       18.80     14.17 o 
  -1   9   8       65.95       61.04     18.26 o 
   0   9   8       38.00       64.04     22.07 o 
   1   9   8        6.47       -0.27     18.80 o 
  -1 -12   9        0.67        6.54     15.80 o 
  -5 -11   9       62.48       57.22     16.62 o 
  -4 -11   9        2.16        1.09     16.89 o 
  -3 -11   9       34.59       64.85     21.25 o 
  -2 -11   9        4.58        5.99     13.90 o 
  -1 -11   9       14.15       36.51     21.25 o 
   0 -11   9       17.09       17.17     16.08 o 
   1 -11   9        1.87       -4.90     14.17 o 
   2 -11   9        7.55       -1.63     20.16 o 
   3 -11   9       18.05       23.71     21.80 o 
  -6 -10   9       25.27       32.97     17.44 o 
  -5 -10   9       50.37       29.97     16.35 o 
  -4 -10   9       22.88       10.35     16.89 o 
  -3 -10   9       16.28       19.35     14.17 o 
  -2 -10   9        2.62        7.90     16.62 o 
  -1 -10   9        1.43       -8.99     12.26 o 
   0 -10   9       26.34       36.79     20.71 o 
   1 -10   9      110.91      117.99     21.80 o 
   2 -10   9       23.41        4.09     19.62 o 
   3 -10   9       11.54       29.16     21.53 o 
   4 -10   9        1.43       -3.00     20.44 o 
  -8  -9   9       18.02       13.47     11.68 o 
  -7  -9   9       96.91       87.39     13.68 o 
  -6  -9   9        5.69       -3.27     14.44 o 
  -5  -9   9        3.55      -14.71      9.81 o 
  -4  -9   9        1.18       -7.36      9.54 o 
  -3  -9   9       14.80        9.54     15.80 o 
  -2  -9   9       75.65       80.11     17.71 o 
  -1  -9   9        3.60       -9.81     17.44 o 
   0  -9   9       14.86        3.81     13.90 o 
   1  -9   9      118.12      154.78     26.98 o 
   2  -9   9       51.93       73.30     18.26 o 
   3  -9   9       30.47       37.06     20.16 o 
   4  -9   9       35.33       52.86     21.53 o 
   5  -9   9        9.59       28.07     20.16 o 
  -8  -8   9       16.68       28.18     11.29 o 
  -7  -8   9       11.19        8.70      7.20 o 
  -6  -8   9      164.42      185.60     17.11 o 
  -5  -8   9       65.03       41.15     13.62 o 
  -4  -8   9        0.66       -8.45     10.63 o 
  -3  -8   9        0.12        8.72     16.08 o 
  -2  -8   9      778.06      741.19     39.51 o 
  -1  -8   9       13.28       15.80     17.98 o 
   0  -8   9      126.46      131.34     20.16 o 
   1  -8   9        1.87       -1.91     16.35 o 
   2  -8   9        5.36      -13.62     15.53 o 
   3  -8   9       63.24       82.02     21.80 o 
   4  -8   9        7.95        1.91     18.53 o 
   5  -8   9       26.26       30.52     16.89 o 
   6  -8   9       35.17       14.44     18.53 o 
  -9  -7   9       14.81       27.79     13.62 o 
  -8  -7   9        5.91       -1.97      9.15 o 
  -7  -7   9       61.33       70.64     12.94 o 
  -6  -7   9       15.02       10.13     16.21 o 
  -5  -7   9       12.54       -3.54     11.72 o 
  -4  -7   9      189.78      206.28     24.25 o 
  -3  -7   9      108.24      114.18     18.80 o 
  -2  -7   9       74.25      116.36     19.62 o 
  -1  -7   9     1829.53     1931.17     63.22 o 
   0  -7   9        0.91        5.72     13.35 o 
   1  -7   9       27.83       17.17     18.26 o 
   2  -7   9        0.71       -0.82     16.89 o 
   3  -7   9       14.83       19.35     17.71 o 
   4  -7   9       94.10      118.54     25.07 o 
   5  -7   9        1.19        6.27     13.35 o 
   6  -7   9       12.95        4.90     17.98 o 
  -8  -6   9        2.26       -9.06      9.15 o 
  -7  -6   9        0.22       -2.75      6.26 o 
  -6  -6   9       65.72       47.97     14.85 o 
  -5  -6   9        0.51      -20.44     13.62 o 
  -4  -6   9       27.75       27.79     17.98 o 
  -3  -6   9      152.39      201.37     26.16 o 
  -2  -6   9      159.49      154.78     24.25 o 
  -1  -6   9      240.16      288.03     26.70 o 
   0  -6   9        0.22        3.00     15.26 o 
   1  -6   9       23.15       10.90     17.44 o 
   2  -6   9        5.72      -17.71     16.35 o 
   3  -6   9      120.35      159.95     24.25 o 
   4  -6   9        3.24       14.71     14.17 o 
   5  -6   9       86.90      108.18     23.16 o 
   6  -6   9       83.68       73.57     20.44 o 
   7  -6   9        0.44        1.91     12.53 o 
 -10  -5   9       20.23        9.26     13.90 o 
  -9  -5   9       17.14       14.44     13.35 o 
  -8  -5   9        2.43       -3.24      8.53 o 
  -7  -5   9      195.68      185.42     11.79 o 
  -6  -5   9        0.87       -7.36      7.85 o 
  -5  -5   9      224.88      194.56     19.89 o 
  -4  -5   9       29.30       14.71     14.99 o 
  -3  -5   9        3.95       -3.00     10.08 o 
  -2  -5   9      295.28      295.93     23.98 o 
  -1  -5   9       19.84       20.44     16.62 o 
   0  -5   9      275.75      385.58     28.88 o 
   1  -5   9       89.92      122.35     19.62 o 
   2  -5   9      104.20      119.63     19.35 o 
   3  -5   9      119.61       93.99     16.89 o 
   4  -5   9       29.94        7.90     11.72 o 
   5  -5   9       28.76       40.60     17.71 o 
   6  -5   9        4.45        6.81     15.26 o 
   7  -5   9      113.89      155.32     28.34 o 
 -11  -4   9        4.31        7.63     17.71 o 
 -10  -4   9       46.36       45.23     17.98 o 
  -9  -4   9        5.18       35.97     14.44 o 
  -8  -4   9      320.71      326.32     35.83 o 
  -7  -4   9      218.59      167.32     23.43 o 
  -6  -4   9      254.00      208.19     14.71 o 
  -5  -4   9       12.35        6.27     10.08 o 
  -4  -4   9      153.79      159.41     17.98 o 
  -3  -4   9      537.53      592.68     31.88 o 
  -2  -4   9       85.84       81.75     16.35 o 
  -1  -4   9      384.45      359.42     23.98 o 
   0  -4   9       20.21       15.26     13.62 o 
   1  -4   9      238.78      264.32     22.62 o 
   2  -4   9       10.78        1.82      7.45 o 
   3  -4   9      169.91      153.83     36.65 o 
   4  -4   9      126.83      125.35     20.71 o 
   5  -4   9        1.68       -0.27      9.26 o 
   6  -4   9        4.27       -5.45     16.35 o 
   7  -4   9        2.40      -11.99     17.17 o 
 -11  -3   9       19.77       17.71     17.17 o 
 -10  -3   9       23.41       -1.36     15.26 o 
  -9  -3   9      140.49      137.07     21.80 o 
  -8  -3   9       47.18       37.51     12.81 o 
  -7  -3   9      287.29      274.04     17.38 o 
  -6  -3   9       42.85       31.59      8.71 o 
  -5  -3   9      143.16      145.45     27.39 o 
  -4  -3   9       21.59       15.80     10.35 o 
  -3  -3   9      270.22      280.13     22.89 o 
  -2  -3   9      556.48      596.49     30.52 o 
  -1  -3   9       43.18       39.51     14.17 o 
   0  -3   9      482.53      455.07     25.07 o 
   1  -3   9      180.20      168.96     16.89 o 
   2  -3   9        7.25        6.00      8.19 o 
   3  -3   9       73.97       61.12     23.03 o 
   4  -3   9       50.83       39.24     11.99 o 
   5  -3   9       54.44       56.68     15.26 o 
   6  -3   9        4.43       -0.54     15.53 o 
   7  -3   9       32.45       39.51     19.89 o 
 -11  -2   9        3.19      -14.17     11.17 o 
 -10  -2   9       24.87       19.89     16.08 o 
  -9  -2   9        2.94      -10.08     13.35 o 
  -8  -2   9       54.82       75.05     12.43 o 
  -7  -2   9        0.05       -4.87      8.81 o 
  -6  -2   9      257.76      271.53     17.53 o 
  -5  -2   9      673.70      732.97     75.75 o 
  -4  -2   9       27.40       32.43     14.99 o 
  -3  -2   9        2.51      -11.85      7.90 o 
  -2  -2   9      109.01      120.72     16.89 o 
  -1  -2   9       78.21       86.93     15.26 o 
   0  -2   9       72.43       78.45     14.58 o 
   1  -2   9       19.36        9.50      7.70 o 
   2  -2   9      192.35      133.06     14.71 o 
   3  -2   9        0.12       -8.05      5.37 o 
   4  -2   9      432.42      438.17     32.15 o 
   5  -2   9        1.36       -6.27      9.54 o 
   6  -2   9       66.48       67.58     19.35 o 
   7  -2   9       18.91       10.35     13.90 o 
 -11  -1   9        5.94       -3.81     15.80 o 
 -10  -1   9       90.65       63.76     17.17 o 
  -9  -1   9      234.50      239.01     37.88 o 
  -8  -1   9       38.16       44.54     10.51 o 
  -7  -1   9      266.88      259.09     16.47 o 
  -6  -1   9      114.89      126.54     13.68 o 
  -5  -1   9       60.58       57.78     10.19 o 
  -4  -1   9      512.09      636.55     32.97 o 
  -3  -1   9        0.12      -15.94     10.63 o 
  -2  -1   9      210.83      183.48     11.31 o 
  -1  -1   9       90.65       66.76      8.86 o 
   0  -1   9      424.96      441.16     42.78 o 
   1  -1   9       38.36       26.57      6.45 o 
   2  -1   9        7.20       -5.22      6.26 o 
   3  -1   9       19.63       18.11     12.26 o 
   4  -1   9        3.26       -5.45      8.72 o 
   5  -1   9      160.87      103.82     17.17 o 
   6  -1   9        0.16        0.82     16.08 o 
   7  -1   9       52.56       31.06     15.26 o 
 -11   0   9       54.24       29.70     18.26 o 
 -10   0   9      250.17      291.03     29.16 o 
  -9   0   9        0.41       10.40     12.81 o 
  -8   0   9      547.70      680.86     70.03 o 
  -7   0   9      107.57      114.98     14.99 o 
  -6   0   9        2.40       -0.95      9.95 o 
  -5   0   9     1072.73     1009.52     28.38 o 
  -4   0   9       34.54       36.29     10.21 o 
  -3   0   9       70.88       36.51     10.90 o 
  -2   0   9       11.99        6.34      5.28 o 
  -1   0   9      329.19      305.71     12.74 o 
   0   0   9      249.99      225.67     12.44 o 
   1   0   9      273.71      281.88     19.48 o 
   2   0   9      122.23      113.34     10.50 o 
   3   0   9       37.94       45.94      9.69 o 
   4   0   9        0.45      -17.98     11.99 o 
   5   0   9       43.15       58.86     17.44 o 
   6   0   9       90.05       89.11     17.98 o 
   7   0   9        1.59      -11.99     12.81 o 
 -11   1   9      120.13      104.91     20.44 o 
 -10   1   9        6.34        8.99     16.08 o 
  -9   1   9      197.37      222.17     18.47 o 
  -8   1   9        9.82       18.24     11.90 o 
  -7   1   9      302.99      339.73     26.43 o 
  -6   1   9        3.38      -14.31      9.54 o 
  -5   1   9      258.01      247.82     15.59 o 
  -4   1   9      554.43      618.19     23.88 o 
  -3   1   9      342.15      310.37     22.89 o 
  -2   1   9      317.38      244.43     20.16 o 
  -1   1   9      164.26      110.26     14.85 o 
   0   1   9      111.17      100.62      8.57 o 
   1   1   9      178.49      165.49     17.98 o 
   2   1   9      132.15      121.84     12.26 o 
   3   1   9       45.52       28.94      8.75 o 
   4   1   9        0.00      -14.44     11.72 o 
   5   1   9      164.18      145.24     20.16 o 
   6   1   9        9.02       10.90     15.80 o 
   7   1   9       42.46       41.96     17.71 o 
 -11   2   9        3.75        3.81     17.44 o 
 -10   2   9       53.60       67.58     17.17 o 
  -9   2   9        5.94       -3.82      8.96 o 
  -8   2   9      396.01      440.59     23.59 o 
  -7   2   9        5.79       19.27      9.45 o 
  -6   2   9        7.34        5.36      7.27 o 
  -5   2   9      386.71      429.33     31.20 o 
  -4   2   9      187.39      236.58     15.90 o 
  -3   2   9      345.33      330.81     23.98 o 
  -2   2   9      189.45      177.12     19.89 o 
  -1   2   9      430.76      372.77     24.52 o 
   0   2   9      402.21      434.89     47.55 o 
   1   2   9        1.30        6.26      6.35 o 
   2   2   9      141.34      125.18     17.17 o 
   3   2   9        6.66        3.78      8.61 o 
   4   2   9       30.33       29.97     16.62 o 
   5   2   9        9.78       11.72     17.17 o 
   6   2   9       35.75       58.59     21.53 o 
   7   2   9        1.05      -11.17     17.98 o 
 -10   3   9       96.42       89.38     22.89 o 
  -9   3   9        0.31      -14.93      9.95 o 
  -8   3   9       27.24       21.14      8.64 o 
  -7   3   9      155.35      166.53     22.07 o 
  -6   3   9      339.67      353.35     20.59 o 
  -5   3   9        0.95      -10.13      9.40 o 
  -4   3   9       54.23       40.50      9.58 o 
  -3   3   9       11.72       -1.91     11.99 o 
  -2   3   9       49.76       41.69     12.26 o 
  -1   3   9      118.56      121.53     16.62 o 
   0   3   9      138.39      200.56     22.07 o 
   1   3   9      171.11      180.75     30.38 o 
   2   3   9      124.68      104.23     12.07 o 
   3   3   9        9.61        9.81     13.08 o 
   4   3   9       11.27        1.63     14.17 o 
   5   3   9       37.71       60.22     19.35 o 
   6   3   9      112.68       78.75     19.07 o 
 -10   4   9       74.27       64.04     21.80 o 
  -9   4   9      109.30      129.89     15.32 o 
  -8   4   9        0.26       -9.17     12.81 o 
  -7   4   9       18.69       15.39      9.87 o 
  -6   4   9        9.22       13.77     18.80 o 
  -5   4   9      225.29      248.15     20.85 o 
  -4   4   9       11.82       14.20      9.92 o 
  -3   4   9      434.93      435.99     30.52 o 
  -2   4   9        0.15       -7.90      8.72 o 
  -1   4   9      208.25      175.49     20.71 o 
   0   4   9       49.92       74.66     17.98 o 
   1   4   9      120.95      103.16     10.78 o 
   2   4   9      116.34      101.56     18.26 o 
   3   4   9       21.26       20.16     13.08 o 
   4   4   9       18.94       13.62      9.81 o 
   5   4   9        0.07       16.08     14.71 o 
   6   4   9       14.16       15.80     16.08 o 
  -9   5   9       18.47       13.25     13.35 o 
  -8   5   9       27.20       23.94     12.76 o 
  -7   5   9        3.78      -10.90     18.39 o 
  -6   5   9      291.84      304.55     31.34 o 
  -5   5   9       51.91       54.71     12.49 o 
  -4   5   9        6.68        0.17      7.33 o 
  -3   5   9       25.86        7.36     10.08 o 
  -2   5   9       32.71       24.80     14.17 o 
  -1   5   9       64.77       48.50     15.53 o 
   0   5   9      191.49      207.10     25.34 o 
   1   5   9       56.62       65.94     19.35 o 
   2   5   9        2.45       19.89     14.99 o 
   3   5   9       54.59       52.32     16.35 o 
   4   5   9        5.27       -9.26     14.71 o 
   5   5   9       36.02       40.87     19.35 o 
  -8   6   9        7.59        9.40     16.89 o 
  -7   6   9       36.94       26.39     11.76 o 
  -6   6   9        8.67       -0.31     20.98 o 
  -5   6   9      225.67      201.28     17.21 o 
  -4   6   9      244.89      241.98     25.61 o 
  -3   6   9       52.62       61.04     15.80 o 
  -2   6   9       34.22       55.59     18.26 o 
  -1   6   9      122.15      107.09     18.26 o 
   0   6   9       42.28       27.25     16.62 o 
   1   6   9       24.86        5.99     10.90 o 
   2   6   9        2.43      -17.17     12.53 o 
   4   6   9       15.24       28.07     16.89 o 
  -7   7   9       10.23       13.08     12.03 o 
  -6   7   9       96.43       92.92     20.44 o 
  -5   7   9        0.92      -16.89     13.08 o 
  -4   7   9       25.20       32.97     17.17 o 
  -3   7   9      384.94      471.69     36.79 o 
  -2   7   9       60.02       93.19     20.98 o 
  -1   7   9      181.09      221.27     27.79 o 
   0   7   9      166.53      188.02     25.89 o 
   1   7   9      119.55      179.57     26.70 o 
   2   7   9       48.21       51.50     19.62 o 
  -6   8   9        7.41       26.16     17.17 o 
  -5   8   9       58.46       55.86     16.08 o 
  -4   8   9       25.81       18.26     16.62 o 
  -3   8   9       68.94       61.86     16.62 o 
  -2   8   9      232.72      250.70     30.79 o 
  -1   8   9       15.02       11.44     13.62 o 
   0   8   9       62.38       99.73     23.43 o 
   1   8   9        0.01        0.82     16.35 o 
  -4 -11  10       13.66      117.99     21.53 o 
  -3 -11  10       20.05       18.26     20.16 o 
  -2 -11  10        3.10       -2.72     19.89 o 
  -1 -11  10       11.22       25.61     17.17 o 
   0 -11  10        3.33       -8.17     20.71 o 
   1 -11  10       13.55       10.35     16.35 o 
  -6 -10  10       12.56      -13.62     15.26 o 
  -5 -10  10        0.07        0.82     12.81 o 
  -4 -10  10       19.68       -0.82     12.81 o 
  -3 -10  10       24.22       18.26     17.44 o 
  -2 -10  10        9.93       10.08     18.26 o 
  -1 -10  10       49.68       22.89     15.26 o 
   0 -10  10       55.52       57.77     22.89 o 
   1 -10  10       16.62       16.89     14.99 o 
   2 -10  10       16.48       16.62     15.80 o 
   3 -10  10        0.27      -29.84     19.89 o 
  -7  -9  10        2.32       39.51     19.35 o 
  -6  -9  10        0.09      -17.17     15.80 o 
  -5  -9  10       25.53       16.35     16.89 o 
  -4  -9  10       12.00        3.81     16.62 o 
  -3  -9  10        0.14      -16.35     10.90 o 
  -2  -9  10        1.37       -5.99     13.35 o 
  -1  -9  10      199.00      280.40     31.34 o 
   0  -9  10        0.79      -14.99     18.26 o 
   1  -9  10       25.68        2.18     19.62 o 
   2  -9  10        0.03       -2.45     19.89 o 
   3  -9  10        8.98       18.53     22.34 o 
  -8  -8  10        0.64       -8.06      8.73 o 
  -7  -8  10        8.55       13.35     14.99 o 
  -6  -8  10       61.46       48.50     14.44 o 
  -5  -8  10       36.74       22.62     18.53 o 
  -4  -8  10       33.85       23.43     17.44 o 
  -3  -8  10        0.08        7.90     13.08 o 
  -2  -8  10      319.42      340.62     30.79 o 
  -1  -8  10        4.90      -10.35     18.26 o 
   0  -8  10      135.00      226.99     29.97 o 
   1  -8  10      116.44      120.99     22.07 o 
   2  -8  10       18.64       46.32     21.25 o 
   3  -8  10        1.36      -13.90     19.07 o 
   4  -8  10       50.54       45.51     17.44 o 
   5  -8  10        9.07        8.99     20.71 o 
  -8  -7  10       10.09       13.36      9.29 o 
  -7  -7  10       48.42       32.97     15.53 o 
  -6  -7  10        0.29      -14.44     13.90 o 
  -5  -7  10        4.47        1.36     14.99 o 
  -4  -7  10       22.80        5.72     17.17 o 
  -3  -7  10       50.70       44.14     17.44 o 
  -2  -7  10       89.76      130.53     22.89 o 
  -1  -7  10      466.97      678.24     43.87 o 
   0  -7  10       83.73      128.62     26.16 o 
   1  -7  10      224.72      314.73     34.06 o 
   2  -7  10       93.14      121.81     26.16 o 
   3  -7  10       54.88       69.76     22.07 o 
   4  -7  10       16.11       11.44     13.90 o 
   5  -7  10        3.70      -17.17     16.89 o 
  -8  -6  10        7.53        2.83      9.03 o 
  -7  -6  10      108.30       98.37     16.62 o 
  -6  -6  10       55.38       41.96     13.08 o 
  -5  -6  10       15.52      -19.07     13.62 o 
  -4  -6  10       10.35        5.45     11.44 o 
  -3  -6  10      325.43      357.51     31.61 o 
  -2  -6  10       41.73       52.32     21.25 o 
  -1  -6  10       19.54       16.62     13.90 o 
   0  -6  10      345.88      445.53     34.33 o 
   1  -6  10        0.72      -14.71     10.35 o 
   2  -6  10       13.26       16.35     17.44 o 
   3  -6  10       10.55        4.81      9.49 o 
   4  -6  10        0.19        1.09     17.44 o 
   5  -6  10       56.48       82.84     22.07 o 
   6  -6  10        7.87       23.43     17.98 o 
 -10  -5  10        0.92      -14.44     13.35 o 
  -9  -5  10      111.21      104.91     19.35 o 
  -8  -5  10      213.83      220.48     16.75 o 
  -7  -5  10        3.30       -6.33      7.02 o 
  -6  -5  10       84.76       66.76     17.71 o 
  -5  -5  10       28.45       16.08     11.99 o 
  -4  -5  10      181.05      158.86     20.16 o 
  -3  -5  10     1168.94     1254.30     48.23 o 
  -2  -5  10      149.41      153.96     19.35 o 
  -1  -5  10      192.78      204.64     23.43 o 
   0  -5  10        5.60       -1.09     10.90 o 
   1  -5  10       17.35        3.54     14.99 o 
   2  -5  10      387.34      530.11     25.40 o 
   3  -5  10        0.09       -1.11     10.54 o 
   4  -5  10       40.84       36.51     17.98 o 
   5  -5  10        4.22       -1.09     14.99 o 
   6  -5  10       24.46       24.52     17.98 o 
 -10  -4  10       18.79       15.26     15.26 o 
  -9  -4  10       63.21       45.98     10.58 o 
  -8  -4  10       23.72       18.61     10.74 o 
  -7  -4  10      361.82      336.39     31.75 o 
  -6  -4  10       90.21       74.12     16.08 o 
  -5  -4  10        0.60      -16.35     13.35 o 
  -4  -4  10      311.51      286.67     24.52 o 
  -3  -4  10      230.40      216.63     23.71 o 
  -2  -4  10      241.73      265.68     23.16 o 
  -1  -4  10        0.12        2.18     10.35 o 
   0  -4  10      104.70      136.79     19.89 o 
   1  -4  10      452.56      470.11     55.04 o 
   2  -4  10       23.49       33.78     11.13 o 
   3  -4  10       48.55       41.03     12.13 o 
   4  -4  10       21.63       13.90     11.17 o 
   5  -4  10       76.51       58.86     15.53 o 
   6  -4  10       37.91       20.98     19.07 o 
 -10  -3  10        1.49       -7.63      8.72 o 
  -9  -3  10       36.48       37.42     11.79 o 
  -8  -3  10       20.08        9.91      8.41 o 
  -7  -3  10       62.84       63.67      9.93 o 
  -6  -3  10       87.77       74.09     11.98 o 
  -5  -3  10       69.10       58.86     14.71 o 
  -4  -3  10      255.23      252.60     25.61 o 
  -3  -3  10      374.49      502.21     32.43 o 
  -2  -3  10       11.46        2.18     15.26 o 
  -1  -3  10       76.45       87.47     17.71 o 
   0  -3  10      120.07      146.93     14.17 o 
   1  -3  10      100.58      104.95     25.75 o 
   2  -3  10      199.73      211.98     15.66 o 
   3  -3  10       68.48       65.39     11.37 o 
   4  -3  10       10.68        4.63      9.81 o 
   5  -3  10        4.73       -8.99     14.71 o 
   6  -3  10       32.59       19.35     14.44 o 
   7  -3  10       18.09        2.18     13.08 o 
 -10  -2  10       38.98       44.96     18.26 o 
  -9  -2  10       44.40       46.33     12.21 o 
  -8  -2  10       41.92       47.53     11.75 o 
  -7  -2  10       50.30       41.97     11.68 o 
  -6  -2  10      227.57      242.84     16.47 o 
  -5  -2  10      255.67      216.63     22.07 o 
  -4  -2  10        0.37       -7.63     14.17 o 
  -3  -2  10      128.27      225.35     23.98 o 
  -2  -2  10      980.22      957.28     39.24 o 
  -1  -2  10      536.23      583.05     49.87 o 
   0  -2  10       10.09        9.67      7.13 o 
   1  -2  10        0.86        0.85      5.85 o 
   2  -2  10       50.30       37.94      8.05 o 
   3  -2  10       34.58       39.68      9.72 o 
   4  -2  10      183.41      175.21     22.62 o 
   5  -2  10       14.54        9.81     15.26 o 
   6  -2  10      149.21      196.47     26.43 o 
   7  -2  10       10.44       26.16     20.44 o 
 -11  -1  10      188.06      196.20     26.98 o 
 -10  -1  10      222.21      212.00     26.43 o 
  -9  -1  10       66.34       60.63     13.01 o 
  -8  -1  10       18.42       13.28     10.30 o 
  -7  -1  10        2.51        0.60     10.63 o 
  -6  -1  10        5.91        4.21      8.57 o 
  -5  -1  10     1439.39     1445.63    122.76 o 
  -4  -1  10      420.04      462.42     30.79 o 
  -3  -1  10       37.55       49.05     13.08 o 
  -2  -1  10       30.50       24.13      8.47 o 
  -1  -1  10      451.16      480.19     17.84 o 
   0  -1  10      458.85      444.40     58.59 o 
   1  -1  10       28.74       10.84      6.07 o 
   2  -1  10       29.60       20.94      6.91 o 
   3  -1  10       13.82        5.67      6.96 o 
   4  -1  10      136.77      161.86     21.25 o 
   5  -1  10       27.28       25.61     16.08 o 
   6  -1  10       61.91       51.50     20.44 o 
   7  -1  10       22.31      147.96     23.71 o 
 -10   0  10       22.68       23.43     15.26 o 
  -9   0  10      149.60      150.97     15.98 o 
  -8   0  10      261.63      294.21     46.19 o 
  -7   0  10      343.99      307.34     33.65 o 
  -6   0  10      354.47      389.45     44.96 o 
  -5   0  10      122.43      134.99     30.79 o 
  -4   0  10      502.82      390.76     25.89 o 
  -3   0  10      498.64      538.18     31.34 o 
  -2   0  10      127.95      134.34     18.53 o 
  -1   0  10        5.82       -0.52      4.97 o 
   0   0  10       26.04       20.30      6.87 o 
   1   0  10      226.52      196.79     12.68 o 
   2   0  10       49.21       40.76      8.61 o 
   3   0  10      218.10      201.65     20.44 o 
   4   0  10       37.40       23.43     11.99 o 
   5   0  10        1.30       -7.36      9.54 o 
   6   0  10        6.95       -5.18     12.26 o 
 -10   1  10        6.81      -11.44     17.98 o 
  -9   1  10        3.72        4.55     13.90 o 
  -8   1  10      115.86      121.49     15.30 o 
  -7   1  10      677.26      676.76     51.91 o 
  -6   1  10       43.35       55.19      9.82 o 
  -5   1  10       81.70       90.04     11.99 o 
  -4   1  10        1.09       -8.17     13.08 o 
  -3   1  10      197.60      134.34     17.17 o 
  -2   1  10      571.01      702.77     35.15 o 
  -1   1  10       56.53       37.06     11.17 o 
   0   1  10      361.16      364.29     15.84 o 
   1   1  10       23.53       12.12      7.52 o 
   2   1  10       19.93       26.51      8.37 o 
   3   1  10        0.13        7.90      8.45 o 
   4   1  10       51.73       39.24     16.35 o 
   5   1  10       17.37       23.16     17.17 o 
   6   1  10       14.59        9.81     17.17 o 
 -10   2  10      102.21      116.90     22.62 o 
  -9   2  10        0.55       -1.25     11.41 o 
  -8   2  10       86.52      101.56     14.61 o 
  -7   2  10        0.15        1.69      9.22 o 
  -6   2  10      545.24      623.34     85.56 o 
  -5   2  10      150.06      149.98     14.11 o 
  -4   2  10       15.67        1.09     12.53 o 
  -3   2  10        3.03       -4.09     12.53 o 
  -2   2  10      502.56      366.78     25.61 o 
  -1   2  10      582.12      640.91     33.79 o 
   0   2  10       19.53       31.06     13.90 o 
   1   2  10      321.03      305.02     39.92 o 
   2   2  10       29.05       16.41      8.30 o 
   3   2  10        3.49       -1.63     12.53 o 
   4   2  10       44.66       29.70     13.62 o 
   5   2  10        4.63       14.17     12.53 o 
   6   2  10        7.83        7.36     14.17 o 
 -10   3  10        0.63       10.08     15.53 o 
  -9   3  10       82.59      123.34     16.69 o 
  -8   3  10       28.65       24.31     14.44 o 
  -7   3  10      197.40      182.29     24.80 o 
  -6   3  10      420.74      474.02    114.45 o 
  -5   3  10       35.82       31.87      8.88 o 
  -4   3  10       16.25       24.25     14.17 o 
  -3   3  10      103.94      101.91     17.98 o 
  -2   3  10       22.79       19.07     10.63 o 
  -1   3  10       49.86       33.24     12.26 o 
   0   3  10      241.06      276.86     25.89 o 
   1   3  10        0.50       -1.36     12.26 o 
   2   3  10       35.63       36.51      9.63 o 
   3   3  10       39.82       44.42     15.26 o 
   4   3  10      150.93      174.12     23.43 o 
   5   3  10       24.72       51.50     15.26 o 
  -9   4  10        1.41        8.42     10.49 o 
  -8   4  10        1.04       -1.91      9.42 o 
  -7   4  10       11.31       -2.73     17.03 o 
  -6   4  10       34.03       16.35     11.00 o 
  -5   4  10      555.58      647.23     27.43 o 
  -4   4  10      236.75      235.44     23.43 o 
  -3   4  10       48.92       40.33     12.53 o 
  -2   4  10        6.74        1.36     11.99 o 
  -1   4  10      211.08      181.75     22.34 o 
   0   4  10       16.07       10.35     14.71 o 
   1   4  10      202.49      246.34     27.25 o 
   2   4  10        9.70       -0.54     12.26 o 
   3   4  10       21.45       19.35     12.81 o 
   4   4  10        4.87        1.36     13.08 o 
   5   4  10       77.31       61.31     15.26 o 
  -9   5  10        0.20      -12.03     12.94 o 
  -8   5  10      186.00      223.12     19.64 o 
  -7   5  10       77.99      113.31     23.03 o 
  -6   5  10      175.40      176.13     17.38 o 
  -5   5  10      110.14      103.94     14.82 o 
  -4   5  10       45.62       18.80     11.99 o 
  -3   5  10       56.10       61.04     17.98 o 
  -2   5  10       59.66       39.24     12.81 o 
  -1   5  10        0.22       -7.08      8.17 o 
   0   5  10      216.69      262.69     26.98 o 
   1   5  10        0.67       -1.36     14.44 o 
   2   5  10        0.09      -15.80     13.08 o 
   4   5  10       31.71       29.70     17.98 o 
  -8   6  10       21.46       11.01     12.96 o 
  -7   6  10       70.84       49.73     20.57 o 
  -6   6  10       70.71       61.71     13.08 o 
  -5   6  10       75.93       75.75     20.44 o 
  -4   6  10        5.58        3.54     11.44 o 
  -3   6  10       88.77       51.77     15.53 o 
  -2   6  10       50.08       72.76     16.62 o 
  -1   6  10      170.82      148.24     21.53 o 
   0   6  10        0.11      -18.26     13.08 o 
   1   6  10       73.71       69.21     16.89 o 
   2   6  10        8.40        3.81     15.26 o 
  -6   7  10       44.86       42.51     14.99 o 
  -5   7  10        1.67       -2.18     14.44 o 
  -4   7  10       10.07       -1.09     14.99 o 
  -3   7  10        5.02      -11.99     14.44 o 
  -2   7  10      344.04      410.65     35.42 o 
  -1   7  10      169.92      187.75     26.43 o 
   0   7  10      106.73      118.26     22.34 o 
   1   7  10        3.69       14.44     16.08 o 
  -4   8  10        1.64        7.90     15.53 o 
  -3   8  10        2.54       -3.27     11.72 o 
  -2   8  10       21.80       22.34     17.17 o 
  -5 -10  11        6.97       16.08     16.35 o 
  -4 -10  11        2.18        7.63     18.80 o 
  -3 -10  11       12.86       14.99     15.80 o 
  -2 -10  11       71.98       75.21     20.98 o 
  -1 -10  11       76.79       91.83     26.70 o 
   0 -10  11        2.13        4.90     22.89 o 
   1 -10  11        0.14       -7.63     21.53 o 
   2 -10  11        0.44       -1.91     23.16 o 
  -6  -9  11       17.02       -4.09     16.89 o 
  -5  -9  11        0.01      -18.53     17.44 o 
  -4  -9  11       50.15       57.22     19.07 o 
  -3  -9  11        5.26       12.26     19.62 o 
  -2  -9  11       92.22       83.38     23.98 o 
  -1  -9  11        2.62      -10.90     19.07 o 
   0  -9  11        0.26      -29.43     19.62 o 
   1  -9  11        7.78       23.71     17.17 o 
   2  -9  11        0.48       12.53     18.53 o 
   3  -9  11      259.10      497.30     46.60 o 
  -7  -8  11       43.11       59.95     18.26 o 
  -6  -8  11        4.07       -1.91     15.26 o 
  -5  -8  11       27.20       23.16     17.98 o 
  -4  -8  11       15.13       10.63     13.35 o 
  -3  -8  11       18.20       34.06     21.25 o 
  -2  -8  11        0.24       -4.90     14.44 o 
  -1  -8  11       41.43       22.07     23.43 o 
   0  -8  11      158.15      252.88     34.61 o 
   1  -8  11       26.58       22.34     24.25 o 
   2  -8  11       22.94       54.50     24.80 o 
   3  -8  11      182.03      280.94     34.61 o 
   4  -8  11        6.77       19.07     16.08 o 
  -8  -7  11       16.42       26.70     16.62 o 
  -7  -7  11        1.01        5.99     11.44 o 
  -6  -7  11        0.17      -14.44     13.90 o 
  -5  -7  11       13.31        0.82     15.53 o 
  -4  -7  11        0.15      -22.48     14.99 o 
  -3  -7  11       23.33        1.09     17.98 o 
  -2  -7  11        9.04       -5.18     18.53 o 
  -1  -7  11       88.04      135.16     25.89 o 
   0  -7  11        8.28       31.06     21.25 o 
   1  -7  11      461.32      714.48     45.51 o 
   2  -7  11       88.94       83.66     23.71 o 
   3  -7  11        0.18        9.77     29.29 o 
   4  -7  11       41.92       48.23     23.16 o 
   5  -7  11        1.63        4.09     18.53 o 
  -9  -6  11       15.15        4.63     16.62 o 
  -8  -6  11       49.05       38.15     17.17 o 
  -7  -6  11       45.51       38.15     17.17 o 
  -6  -6  11       12.33        1.36     14.99 o 
  -5  -6  11       42.68       28.34     16.89 o 
  -4  -6  11      150.61      117.17     19.35 o 
  -3  -6  11      263.23      251.51     25.34 o 
  -2  -6  11       36.96       36.24     19.07 o 
  -1  -6  11        9.74       -5.18     11.72 o 
   0  -6  11       27.86       26.16     18.53 o 
   1  -6  11      110.11      149.87     24.52 o 
   2  -6  11       71.09       75.56     14.22 o 
   3  -6  11      103.52      110.05     15.70 o 
   4  -6  11       59.99       22.34     14.99 o 
   5  -6  11       59.26       46.32     16.89 o 
  -9  -5  11       24.83       24.89     11.00 o 
  -8  -5  11        5.31        3.41      9.81 o 
  -7  -5  11        0.24        5.18     15.53 o 
  -6  -5  11       36.62       22.62     16.08 o 
  -5  -5  11      156.33      182.03     23.98 o 
  -4  -5  11      786.46      783.97     40.60 o 
  -3  -5  11        2.15      -10.90     11.72 o 
  -2  -5  11       72.23       73.85     21.25 o 
  -1  -5  11       11.75      -10.63     16.08 o 
   0  -5  11       12.79        1.91     11.99 o 
   1  -5  11      292.88      279.04     25.89 o 
   2  -5  11        7.68        1.05     13.35 o 
   3  -5  11        0.46       -7.75     10.47 o 
   4  -5  11        0.08        3.54     11.72 o 
   5  -5  11       74.35       72.76     17.71 o 
  -9  -4  11        3.95       -3.30      9.85 o 
  -8  -4  11        5.90        5.22      7.85 o 
  -7  -4  11      135.37      115.54     29.84 o 
  -6  -4  11       84.25       76.84     16.89 o 
  -5  -4  11      301.65      279.85     26.98 o 
  -4  -4  11      205.53      240.07     26.43 o 
  -3  -4  11      432.70      491.31     33.52 o 
  -2  -4  11      170.06      167.31     20.44 o 
  -1  -4  11       56.30       41.15     17.44 o 
   0  -4  11       13.16        5.72     11.72 o 
   1  -4  11      137.51      167.04     16.08 o 
   2  -4  11      340.83      367.14     67.03 o 
   3  -4  11       83.42       62.13     17.44 o 
   4  -4  11        8.45       -5.18     13.62 o 
   5  -4  11        6.41        8.99     14.44 o 
   6  -4  11        7.55       -4.09     18.26 o 
 -10  -3  11        3.84       -5.99     14.17 o 
  -9  -3  11        0.20       -8.65     14.85 o 
  -8  -3  11        6.99       -7.06      9.95 o 
  -7  -3  11        0.52       -8.28      8.84 o 
  -6  -3  11      182.66      166.22     21.25 o 
  -5  -3  11      202.34      175.76     22.34 o 
  -4  -3  11       58.63       35.15     17.98 o 
  -3  -3  11       46.64       17.44     13.35 o 
  -2  -3  11      378.03      481.23     32.97 o 
  -1  -3  11      357.89      424.82     30.52 o 
   0  -3  11      172.48      206.41     27.79 o 
   1  -3  11        3.14        6.13      8.58 o 
   2  -3  11        7.98       14.52      9.80 o 
   3  -3  11      111.46       89.11     15.53 o 
   4  -3  11       27.73        6.81     16.08 o 
   5  -3  11       10.10       -2.45     16.08 o 
 -10  -2  11       10.45        6.27     15.80 o 
  -9  -2  11      126.21      154.24     37.88 o 
  -8  -2  11       33.22       31.41     10.34 o 
  -7  -2  11        2.48       -5.50      9.15 o 
  -6  -2  11       25.27       30.88      9.31 o 
  -5  -2  11      156.73      167.58     23.43 o 
  -4  -2  11      330.44      276.58     24.80 o 
  -3  -2  11        0.49      -20.85     13.90 o 
  -2  -2  11       59.43       67.14     10.52 o 
  -1  -2  11       69.69       73.29     11.05 o 
   0  -2  11      269.12      282.59     29.16 o 
   1  -2  11        9.03        0.73      7.51 o 
   2  -2  11      201.08      219.46     16.49 o 
   3  -2  11       20.51       26.98     15.53 o 
   4  -2  11        0.42       -4.09     13.35 o 
   5  -2  11       26.97       43.05     17.71 o 
   6  -2  11       27.99       17.44     14.71 o 
 -10  -1  11       14.34        7.36     16.62 o 
  -9  -1  11       32.02       17.06     18.26 o 
  -8  -1  11      169.71      170.79     15.96 o 
  -7  -1  11      259.14      284.47     36.24 o 
  -6  -1  11      157.55      166.99     16.47 o 
  -5  -1  11      170.78      174.94     20.71 o 
  -4  -1  11       52.62       65.67     14.71 o 
  -3  -1  11      442.62      484.22     31.06 o 
  -2  -1  11      111.18      125.35     19.07 o 
  -1  -1  11       70.29       50.39      7.95 o 
   0  -1  11      141.84       98.13     10.08 o 
   1  -1  11        3.29        5.53      7.76 o 
   2  -1  11       55.85       60.09     10.11 o 
   3  -1  11      611.04      450.16     29.16 o 
   4  -1  11       17.21        8.45     13.35 o 
   5  -1  11       12.61       32.97     17.44 o 
   6  -1  11        9.57        5.18     11.72 o 
 -10   0  11        3.86      -10.08     16.35 o 
  -9   0  11       65.50       81.81     15.26 o 
  -8   0  11        0.06        0.96     11.31 o 
  -7   0  11      195.11      186.14     15.98 o 
  -6   0  11      154.44      171.74     15.29 o 
  -5   0  11       54.84       68.12     17.17 o 
  -4   0  11      273.16      268.95     24.80 o 
  -3   0  11       56.76       52.05     15.26 o 
  -2   0  11        0.57      -11.17     11.44 o 
  -1   0  11      154.35      146.60     18.53 o 
   0   0  11      330.53      308.09     16.89 o 
   1   0  11      252.39      212.19     35.29 o 
   2   0  11       60.76       70.30     10.24 o 
   3   0  11       49.45       36.79     14.71 o 
   4   0  11       46.26       26.70     14.99 o 
   5   0  11       25.31       23.16     15.26 o 
 -10   1  11       31.39       18.53     13.90 o 
  -9   1  11        9.87       10.21     11.63 o 
  -8   1  11      181.90      261.22     28.61 o 
  -7   1  11      112.15      123.26     15.08 o 
  -6   1  11       39.42       39.17     11.94 o 
  -5   1  11      150.61      177.94     22.62 o 
  -4   1  11      300.05      313.91     27.52 o 
  -3   1  11       30.41       27.25     14.71 o 
  -2   1  11      201.42      172.76     21.25 o 
  -1   1  11        1.61       -5.99     12.81 o 
   0   1  11      588.92      500.57     28.34 o 
   1   1  11       75.61       64.08     10.02 o 
   2   1  11        1.83        1.80      8.04 o 
   3   1  11        1.26       31.34     14.17 o 
   4   1  11      113.75      141.43     22.07 o 
   5   1  11       15.78        2.72     10.63 o 
  -9   2  11       61.16       75.23     15.00 o 
  -8   2  11       51.65       58.00     13.58 o 
  -7   2  11       56.39       62.26     11.71 o 
  -6   2  11      345.35      310.32     39.65 o 
  -5   2  11      101.71       85.02     15.26 o 
  -4   2  11      104.45      106.27     18.80 o 
  -3   2  11      459.34      339.80     25.61 o 
  -2   2  11        2.26        1.09     12.26 o 
  -1   2  11      307.52      296.75     25.07 o 
   0   2  11        2.83       -0.54      8.99 o 
   1   2  11      354.96      497.03     31.88 o 
   2   2  11        4.87       -7.65      7.98 o 
   3   2  11       23.84       22.89     15.53 o 
   4   2  11        0.27       -7.63     10.35 o 
  -9   3  11       32.98       33.51     12.76 o 
  -8   3  11       55.45       56.67     13.85 o 
  -7   3  11      210.67      254.11     20.44 o 
  -6   3  11       16.21       16.75      9.11 o 
  -5   3  11      173.68      114.45     17.98 o 
  -4   3  11      104.55      101.10     18.80 o 
  -3   3  11      155.78      160.23     21.53 o 
  -2   3  11        3.65        0.54     12.53 o 
  -1   3  11        8.38       11.17     13.08 o 
   0   3  11       52.23       61.31     13.62 o 
   1   3  11       91.30       86.11     17.44 o 
   2   3  11       21.86       14.17     13.90 o 
   3   3  11       18.66       20.16     14.71 o 
   4   3  11       94.36      107.36     20.98 o 
  -8   4  11      104.98       96.05     14.51 o 
  -7   4  11       14.86       18.80     10.79 o 
  -6   4  11      362.66      404.27     62.67 o 
  -5   4  11       69.83       75.75     17.44 o 
  -4   4  11      195.51      156.96     20.16 o 
  -3   4  11      143.03      128.07     18.80 o 
  -2   4  11      138.38      164.31     22.07 o 
  -1   4  11      228.25      223.72     24.52 o 
   0   4  11      106.30      104.37     20.71 o 
   1   4  11       21.44       42.24     16.62 o 
   2   4  11        2.45       -2.72     12.26 o 
  -8   5  11        5.67       12.16     21.53 o 
  -7   5  11       90.26       84.58     13.76 o 
  -6   5  11        0.26        0.73     11.10 o 
  -5   5  11        2.21       -1.36     10.35 o 
  -4   5  11      144.00      151.23     23.98 o 
  -3   5  11       43.13       29.97     12.81 o 
  -2   5  11       30.16       29.16     16.35 o 
  -1   5  11       63.87       39.78     13.35 o 
   0   5  11        0.17       -9.81     13.08 o 
   1   5  11        0.23       -4.63     14.71 o 
  -6   6  11       88.89       70.96     13.68 o 
  -5   6  11       20.19       10.08     16.08 o 
  -4   6  11       21.40       33.79     17.98 o 
  -3   6  11       67.94       62.13     19.89 o 
  -2   6  11       51.06       50.41     19.07 o 
  -1   6  11      142.17      191.84     26.70 o 
   0   6  11        0.11       16.62     16.08 o 
   1   6  11       16.88       18.80     16.62 o 
  -4   7  11        0.93       -0.82     14.99 o 
  -3   7  11       42.43       49.32     15.26 o 
  -2   7  11       34.37       34.88     14.17 o 
  -3 -10  12       28.24       15.80     25.61 o 
  -2 -10  12       15.35        1.36     24.80 o 
  -1 -10  12       37.83       52.86     28.34 o 
  -5  -9  12       34.86       29.43     20.44 o 
  -4  -9  12        9.89       12.26     14.99 o 
  -3  -9  12        6.07       11.44     15.53 o 
  -2  -9  12       16.59       -5.72     22.62 o 
  -1  -9  12       25.69       22.89     18.80 o 
   0  -9  12       28.06       38.42     25.89 o 
   1  -9  12        7.85       22.07     17.98 o 
  -7  -8  12       33.64       20.16     18.53 o 
  -6  -8  12       11.35       11.17     17.44 o 
  -5  -8  12        2.50      -15.53     16.08 o 
  -4  -8  12        1.03       -5.18     12.81 o 
  -3  -8  12       91.58      104.37     20.71 o 
  -2  -8  12        0.10       -5.45     20.16 o 
  -1  -8  12        1.61        6.54     20.44 o 
   0  -8  12       12.60       22.07     22.34 o 
   1  -8  12        2.51        5.99     22.34 o 
   2  -8  12        0.54       -8.99     21.25 o 
   3  -8  12      195.69      291.84     38.42 o 
  -7  -7  12       28.26       16.08     17.44 o 
  -6  -7  12       21.01       28.07     17.98 o 
  -5  -7  12        1.83      -13.90     16.89 o 
  -4  -7  12        0.11       -8.17     11.99 o 
  -3  -7  12       10.20        2.45     13.35 o 
  -2  -7  12       11.28        8.99     18.80 o 
  -1  -7  12       26.68       15.26     19.35 o 
   0  -7  12        8.92        0.54     19.62 o 
   1  -7  12      195.77      273.04     32.43 o 
   2  -7  12       65.65       55.59     19.07 o 
   3  -7  12       19.29       50.96     22.89 o 
  -8  -6  12       43.04       47.41     20.16 o 
  -7  -6  12        1.82       -4.09     15.53 o 
  -6  -6  12       10.45       16.08     17.17 o 
  -5  -6  12       51.82       88.56     21.25 o 
  -4  -6  12        0.47       -7.63     11.99 o 
  -3  -6  12       90.39       73.57     18.26 o 
  -2  -6  12       19.98       12.26     19.35 o 
  -1  -6  12       12.57        4.36     18.80 o 
   0  -6  12        0.83      -22.62     17.71 o 
   1  -6  12       55.64       33.79     20.98 o 
   2  -6  12      123.77      158.38     18.59 o 
   3  -6  12       23.23       30.79     15.80 o 
   4  -6  12       38.63       55.59     17.71 o 
  -9  -5  12       63.86       75.65     12.57 o 
  -8  -5  12        5.03       10.63     12.81 o 
  -7  -5  12       12.67       15.53     17.17 o 
  -6  -5  12       52.29       55.04     16.89 o 
  -5  -5  12       68.20       85.02     20.98 o 
  -4  -5  12       35.94       43.05     14.99 o 
  -3  -5  12       58.80       34.33     14.99 o 
  -2  -5  12      169.43      257.24     28.61 o 
  -1  -5  12       53.52       69.49     20.44 o 
   0  -5  12      114.31      154.78     24.52 o 
   1  -5  12        0.29       -2.78     11.54 o 
   2  -5  12       20.48       21.47     13.19 o 
   3  -5  12       17.21       12.53     12.81 o 
   4  -5  12        2.57        8.17     16.62 o 
  -9  -4  12        0.05       -8.43      9.95 o 
  -8  -4  12       12.99        8.37      9.00 o 
  -7  -4  12        0.75       -7.08     16.08 o 
  -6  -4  12       20.97       17.44     13.35 o 
  -5  -4  12      168.00      204.64     26.16 o 
  -4  -4  12       49.27       42.51     15.53 o 
  -3  -4  12       89.00      131.34     24.25 o 
  -2  -4  12       81.88       64.04     17.17 o 
  -1  -4  12       79.03       97.28     22.07 o 
   0  -4  12        2.62       -6.73     17.03 o 
   1  -4  12       92.21      142.41     16.28 o 
   2  -4  12       75.30       90.37     25.89 o 
   3  -4  12        1.29        2.72     14.17 o 
   4  -4  12        9.11       23.43     13.35 o 
  -9  -3  12       13.64        5.25     10.73 o 
  -8  -3  12        3.04        1.67      8.12 o 
  -7  -3  12       25.21       44.69     18.26 o 
  -6  -3  12       18.11       16.89     17.17 o 
  -5  -3  12        1.84        1.91     11.44 o 
  -4  -3  12      133.78      141.97     20.71 o 
  -3  -3  12       19.78       16.89     13.35 o 
  -2  -3  12      182.37      183.39     22.62 o 
  -1  -3  12       62.90       85.31     14.03 o 
   0  -3  12        4.48        3.33      9.21 o 
   1  -3  12        2.31        4.16      6.95 o 
   2  -3  12       51.06       53.04     11.76 o 
   3  -3  12       91.26      101.10     19.07 o 
   4  -3  12        6.97       30.52     17.44 o 
   5  -3  12       10.17        9.81     17.71 o 
  -9  -2  12       10.91        8.65      9.22 o 
  -8  -2  12       44.02       48.26     17.44 o 
  -7  -2  12       86.67       77.62     12.83 o 
  -6  -2  12       29.82       16.62     15.80 o 
  -5  -2  12       67.50       46.60     14.99 o 
  -4  -2  12        1.61       -7.36     11.72 o 
  -3  -2  12       82.16       76.84     19.62 o 
  -2  -2  12       12.31       13.90     15.80 o 
  -1  -2  12      200.54      206.08     15.22 o 
   0  -2  12      227.41      209.18     19.62 o 
   1  -2  12       10.60       15.98      8.62 o 
   2  -2  12       79.29       95.25     13.10 o 
   3  -2  12       42.43       23.16     14.71 o 
   4  -2  12       35.70       46.87     17.71 o 
   5  -2  12        0.39       -0.82     15.80 o 
  -9  -1  12       16.52       12.20     12.12 o 
  -8  -1  12       59.66       57.95     12.91 o 
  -7  -1  12       35.93       29.46      9.92 o 
  -6  -1  12      175.51      207.64     25.34 o 
  -5  -1  12        0.82       14.17     11.72 o 
  -4  -1  12      284.58      263.50     25.34 o 
  -3  -1  12       20.99        6.81     14.71 o 
  -2  -1  12       11.25       13.08     11.44 o 
  -1  -1  12      193.78      229.71     23.98 o 
   0  -1  12       23.01       16.20      8.70 o 
   1  -1  12       79.67       77.42     11.72 o 
   2  -1  12      149.80      180.10     14.63 o 
   3  -1  12        0.39        0.00      9.26 o 
   4  -1  12       12.21       10.35     14.99 o 
  -9   0  12       26.93        9.65     12.23 o 
  -8   0  12       20.10       27.37     10.61 o 
  -7   0  12       39.89       39.84     10.98 o 
  -6   0  12        0.40        1.63     14.44 o 
  -5   0  12       52.29       25.34     11.99 o 
  -4   0  12        1.68       -6.27     13.08 o 
  -3   0  12      221.19      237.62     23.71 o 
  -2   0  12      246.76      256.69     23.98 o 
  -1   0  12        6.01        7.36     12.81 o 
   0   0  12      159.54      174.94     21.25 o 
   1   0  12        0.87        1.86      7.36 o 
   2   0  12       18.54        3.39      8.26 o 
   3   0  12       68.13       59.68     16.62 o 
   4   0  12       28.27       10.63     10.63 o 
  -9   1  12       17.23       16.48     10.86 o 
  -8   1  12      131.30      134.13     19.21 o 
  -7   1  12        2.49        6.64      8.19 o 
  -6   1  12       73.14       78.75     17.98 o 
  -5   1  12       17.91       21.25     14.17 o 
  -4   1  12      435.86      425.91     28.88 o 
  -3   1  12       25.56       38.97     16.08 o 
  -2   1  12       17.14       25.34     10.63 o 
  -1   1  12        8.36        8.45      9.54 o 
   0   1  12      125.74      140.34     19.07 o 
   1   1  12       95.11       91.01     17.71 o 
   2   1  12       53.30       35.06      9.74 o 
   3   1  12       74.42       62.40     14.71 o 
   4   1  12       62.62       55.86     17.71 o 
  -9   2  12       79.77      115.89     15.41 o 
  -8   2  12        0.02        6.50      9.85 o 
  -7   2  12      154.18      160.19     15.74 o 
  -6   2  12       14.72        1.36     13.62 o 
  -5   2  12      136.31      149.05     20.98 o 
  -4   2  12       66.32       44.96     12.81 o 
  -3   2  12      602.72      493.22     31.34 o 
  -2   2  12       82.61       82.57     17.17 o 
  -1   2  12       11.68       13.08     12.81 o 
   0   2  12       52.41       43.60     15.53 o 
   1   2  12       45.96       35.15     14.99 o 
  -8   3  12       98.91      128.71     16.89 o 
  -7   3  12       53.10       68.02     13.07 o 
  -6   3  12      184.67      211.73     26.70 o 
  -5   3  12       23.67       52.59     16.89 o 
  -4   3  12        1.23       -0.82      9.26 o 
  -3   3  12       15.58       34.06     15.26 o 
  -2   3  12       76.53       59.40     14.44 o 
  -1   3  12      155.29      126.44     18.80 o 
   0   3  12       45.62       53.68     16.08 o 
   1   3  12        4.77        5.99      9.54 o 
  -7   4  12       29.42       23.04     11.99 o 
  -6   4  12       12.21       22.34     12.26 o 
  -5   4  12        6.00       17.17     14.44 o 
  -4   4  12      100.98      119.35     18.26 o 
  -3   4  12       10.44       14.71     13.35 o 
  -2   4  12       38.38       32.43     12.53 o 
  -1   4  12        4.38        3.81     14.44 o 
   0   4  12        7.79        6.81     14.71 o 
   1   4  12       26.31       33.52     16.35 o 
  -6   5  12       21.32       17.71     16.35 o 
  -5   5  12       52.47       57.77     15.53 o 
  -4   5  12       10.97       39.24     17.44 o 
  -3   5  12      107.29      101.64     18.26 o 
  -2   5  12        1.41       -3.54     13.90 o 
  -1   5  12       20.40       16.62     10.90 o 
   0   5  12        8.44       -1.63     14.17 o 
  -3   6  12        0.77        1.63     15.80 o 
  -3  -9  13       34.71       47.14     19.62 o 
  -2  -9  13        0.36      -30.25     20.16 o 
  -1  -9  13       26.88       35.15     25.07 o 
  -5  -8  13        3.57      -12.53     19.07 o 
  -4  -8  13        1.55      -22.34     18.26 o 
  -3  -8  13       12.16        5.45     20.44 o 
  -2  -8  13        1.30       -8.72     14.17 o 
  -1  -8  13       13.91       10.63     16.35 o 
   0  -8  13        0.53        5.72     21.80 o 
   1  -8  13        2.96      -13.62     22.34 o 
  -6  -7  13       33.28        6.81     18.26 o 
  -5  -7  13        1.89       -8.45     12.53 o 
  -4  -7  13      106.65      141.97     23.16 o 
  -3  -7  13       12.81       -9.81     13.35 o 
  -2  -7  13       14.34        8.99     20.98 o 
  -1  -7  13        8.86        7.36     20.98 o 
   0  -7  13        6.92       -9.26     20.16 o 
   1  -7  13       91.14      108.45     27.52 o 
   2  -7  13        6.46       13.80     17.17 o 
  -7  -6  13       10.97       21.25     19.62 o 
  -6  -6  13        0.27       14.17     18.53 o 
  -5  -6  13       41.60       35.15     15.26 o 
  -4  -6  13      181.09      188.57     24.80 o 
  -3  -6  13       14.43       23.43     20.16 o 
  -2  -6  13        2.53      -15.53     12.53 o 
  -1  -6  13        1.57        0.82     14.17 o 
   0  -6  13        2.15        8.99     19.89 o 
   1  -6  13       44.57       32.89     11.43 o 
   2  -6  13       13.86       15.62     15.01 o 
  -8  -5  13        7.28        0.82     18.80 o 
  -7  -5  13       16.69       39.24     16.08 o 
  -6  -5  13        0.22        8.72     12.81 o 
  -5  -5  13       52.44       79.30     22.89 o 
  -4  -5  13        0.55       17.98     19.89 o 
  -3  -5  13      153.78      207.37     26.70 o 
  -2  -5  13       58.43      101.64     23.98 o 
  -1  -5  13        0.28      -14.44     13.08 o 
   0  -5  13       16.29       13.75     17.17 o 
   1  -5  13       15.43       13.67     11.32 o 
   2  -5  13       25.09       25.42     13.48 o 
   3  -5  13        2.48       -5.45     11.72 o 
  -8  -4  13       30.05       28.34     19.35 o 
  -7  -4  13        9.09        0.27     12.26 o 
  -6  -4  13        9.62        4.36     12.26 o 
  -5  -4  13        0.25      -21.25     17.17 o 
  -4  -4  13        4.49        1.63     17.98 o 
  -3  -4  13       79.77       71.67     18.26 o 
  -2  -4  13      100.12      119.08     21.25 o 
  -1  -4  13       32.22       53.97     13.46 o 
   0  -4  13       34.97       34.09     13.38 o 
   1  -4  13       14.72       32.83     10.72 o 
   2  -4  13        0.13       -2.22     10.93 o 
   3  -4  13       43.82       44.96     17.44 o 
  -8  -3  13       14.41       10.90     16.89 o 
  -7  -3  13        1.39        0.27     12.26 o 
  -6  -3  13       22.45       19.89     13.90 o 
  -5  -3  13        3.62       18.26     17.17 o 
  -4  -3  13       77.50       96.74     18.53 o 
  -3  -3  13        2.75        7.08     17.17 o 
  -2  -3  13      187.49      240.34     27.79 o 
  -1  -3  13       27.46       20.20      9.67 o 
   0  -3  13       22.29       16.21      9.25 o 
   1  -3  13       25.08       32.37     19.62 o 
   2  -3  13       24.31       30.98     11.32 o 
   3  -3  13       12.18       19.89     17.17 o 
  -8  -2  13        0.55       13.35     16.62 o 
  -7  -2  13       87.51      108.73     22.89 o 
  -6  -2  13       64.73       51.50     19.07 o 
  -5  -2  13        3.43      -11.72     14.44 o 
  -4  -2  13       48.51       67.58     19.35 o 
  -3  -2  13      136.86      115.54     18.80 o 
  -2  -2  13       23.05       29.16     16.89 o 
  -1  -2  13       29.05       22.89     11.72 o 
   0  -2  13        1.18        5.18     11.17 o 
   1  -2  13       84.04       98.05     12.95 o 
   2  -2  13       28.85       23.09     10.63 o 
   3  -2  13       56.66       51.50     17.71 o 
  -8  -1  13        9.22        9.13      9.27 o 
  -7  -1  13      118.44      144.70     22.89 o 
  -6  -1  13       47.66       35.42     13.35 o 
  -5  -1  13       47.65       33.79     12.81 o 
  -4  -1  13       40.90       45.23     17.44 o 
  -3  -1  13       16.20       12.81     11.72 o 
  -2  -1  13       77.08      130.25     21.25 o 
  -1  -1  13       15.52       11.99     10.35 o 
   0  -1  13       38.54       34.61     15.26 o 
   1  -1  13        6.24        5.72     13.08 o 
   2  -1  13       56.18       55.32     15.26 o 
   3  -1  13       27.68       30.52     15.26 o 
  -8   0  13        3.48        8.80     11.44 o 
  -7   0  13        0.59        4.09     16.35 o 
  -6   0  13      134.36      154.78     22.07 o 
  -5   0  13       35.78       50.41     15.26 o 
  -4   0  13       12.25       28.61     16.35 o 
  -3   0  13       86.64       82.02     16.62 o 
  -2   0  13       10.49       18.53     15.53 o 
  -1   0  13      123.87      160.50     22.34 o 
   0   0  13       38.41       17.71     11.44 o 
   1   0  13        2.31       -6.27      8.45 o 
   3   0  13        0.03       -7.36     12.81 o 
  -8   1  13       33.98       30.11     12.89 o 
  -7   1  13        4.95       -3.54     10.90 o 
  -6   1  13       49.69       63.22     17.44 o 
  -5   1  13       65.04       86.38     17.98 o 
  -4   1  13       70.80       93.47     17.98 o 
  -3   1  13        1.10       16.08     13.35 o 
  -2   1  13      345.10      366.78     28.34 o 
  -1   1  13       35.88       51.23     16.08 o 
   0   1  13       20.58       32.43     15.26 o 
   1   1  13        1.39       -1.63     13.35 o 
  -7   2  13       85.41       95.92     20.71 o 
  -6   2  13        4.26       19.07     14.99 o 
  -5   2  13      228.88      253.42     26.70 o 
  -4   2  13       63.27       73.85     14.99 o 
  -3   2  13      181.15      168.67     22.07 o 
  -2   2  13        0.05        9.54     10.35 o 
  -1   2  13      322.32      262.14     24.80 o 
   0   2  13       18.08       20.98     14.71 o 
   1   2  13        9.72       -1.09     13.62 o 
  -7   3  13        3.98        3.00     15.80 o 
  -6   3  13      135.60      140.34     23.43 o 
  -5   3  13      103.17       90.47     17.44 o 
  -4   3  13        1.82       16.08     11.44 o 
  -3   3  13       11.87        6.54     10.35 o 
  -2   3  13       41.47       56.41     16.89 o 
  -1   3  13       47.22       42.24     13.35 o 
   0   3  13      108.14      138.43     21.25 o 
   1   3  13        0.14       12.81     13.90 o 
  -5   4  13       12.22       14.44     14.71 o 
  -4   4  13       27.10       43.33     15.53 o 
  -3   4  13       45.43       51.23     14.44 o 
  -2   4  13       42.00       38.69     16.08 o 
  -1   4  13        6.95       -4.90     13.35 o 
  -4  -7  14       87.56      125.35     28.07 o 
  -3  -7  14       19.78       41.69     18.80 o 
  -2  -7  14        0.15      -16.89     19.89 o 
  -1  -7  14        8.19      -21.66     14.44 o 
   0  -7  14       60.19      101.64     27.52 o 
  -6  -6  14       73.87       91.83     21.80 o 
  -5  -6  14      188.49      243.34     33.52 o 
  -4  -6  14        6.13       -7.36     20.16 o 
  -3  -6  14        3.67        2.45     15.80 o 
  -2  -6  14        0.32       -0.27     15.26 o 
  -1  -6  14       13.41       24.52     22.62 o 
   0  -6  14       60.14      100.81     17.21 o 
   1  -6  14        0.47       -3.54     21.66 o 
  -6  -5  14       34.02       56.95     23.71 o 
  -5  -5  14        1.73        6.27     14.71 o 
  -4  -5  14       14.53       22.62     16.08 o 
  -3  -5  14       28.19       37.33     22.34 o 
  -2  -5  14       17.41       17.17     20.71 o 
  -1  -5  14       33.45       33.14     16.62 o 
   0  -5  14        1.79      -10.71     12.84 o 
   1  -5  14       27.29       46.11     15.38 o 
  -7  -4  14        9.88       13.90     19.35 o 
  -6  -4  14        1.50        5.45     17.98 o 
  -5  -4  14        4.67        7.63     19.07 o 
  -4  -4  14        0.66      -13.90     16.89 o 
  -3  -4  14       43.86       39.51     20.98 o 
  -2  -4  14       42.93       55.86     21.25 o 
  -1  -4  14        3.42       -9.26     12.53 o 
   0  -4  14      124.31      167.72     17.15 o 
   1  -4  14        9.45        8.28     12.18 o 
   2  -4  14        5.28       81.75     20.44 o 
  -7  -3  14      127.33      157.23     25.89 o 
  -6  -3  14        0.06       10.35     17.98 o 
  -5  -3  14        0.13       -5.18     17.71 o 
  -4  -3  14        0.48      -12.81     17.44 o 
  -3  -3  14       56.81      100.01     23.71 o 
  -2  -3  14       43.26       67.03     21.53 o 
  -1  -3  14        4.61      -18.26     16.89 o 
   0  -3  14        0.07       15.53     18.26 o 
   1  -3  14       55.59       67.74     12.96 o 
   2  -3  14       85.06      133.80     24.25 o 
  -7  -2  14       86.92      103.55     22.89 o 
  -6  -2  14       53.71       80.93     21.53 o 
  -5  -2  14        7.13      -16.08     15.80 o 
  -4  -2  14       51.26       58.59     17.17 o 
  -3  -2  14       65.99       49.32     15.80 o 
  -2  -2  14       22.20       10.35     12.81 o 
  -1  -2  14       86.01       86.11     18.26 o 
   0  -2  14        1.45       -0.82     15.80 o 
   1  -2  14       67.85       72.76     16.08 o 
   2  -2  14      122.48       94.01     20.16 o 
  -7  -1  14        5.61       11.99     17.17 o 
  -6  -1  14        7.91       15.80     12.26 o 
  -5  -1  14      146.69      157.23     21.53 o 
  -4  -1  14        2.49       -1.63     14.99 o 
  -3  -1  14        1.43        8.17     14.99 o 
  -2  -1  14       22.28       18.80     11.44 o 
  -1  -1  14       30.74       52.86     17.17 o 
   0  -1  14       75.08       94.83     20.16 o 
   1  -1  14       28.96       45.78     14.99 o 
  -7   0  14        1.57        5.72     17.17 o 
  -6   0  14        3.38        3.27     16.35 o 
  -5   0  14       20.64       15.53     17.44 o 
  -4   0  14      134.98      119.08     19.62 o 
  -3   0  14       60.26       70.85     16.62 o 
  -2   0  14        1.10       -2.18     14.71 o 
  -1   0  14      119.52      135.43     22.34 o 
   0   0  14       18.12       31.06     15.53 o 
   1   0  14        5.96       13.62     15.26 o 
  -6   1  14       17.96       20.71     14.99 o 
  -5   1  14       94.28       86.93     16.89 o 
  -4   1  14        5.56       27.52     13.90 o 
  -3   1  14      116.50      101.37     17.44 o 
  -2   1  14      119.93      149.60     21.53 o 
  -1   1  14       40.55       43.60     16.89 o 
   0   1  14       45.44       32.43     16.35 o 
  -5   2  14       29.31       19.35     14.99 o 
  -4   2  14       11.40       26.98     14.99 o 
  -3   2  14       71.85       76.57     17.98 o 
  -2   2  14        0.07       17.98     14.99 o 
  -1   2  14      205.06      271.68     27.25 o 
  -4  -5  15       31.42       65.13     25.89 o 
  -3  -5  15        8.59       13.62     16.89 o 
  -2  -5  15        1.19        0.82     16.08 o 
  -5  -4  15        3.41      -18.26     19.89 o 
  -4  -4  15        0.14       -8.45     14.44 o 
  -3  -4  15        0.99       23.16     21.25 o 
  -2  -4  15       13.65        3.00     19.62 o 
  -1  -4  15       15.49       13.08     20.16 o 
  -5  -3  15       19.94        6.81     19.62 o 
  -4  -3  15       20.58       25.61     20.16 o 
  -3  -3  15        8.98       23.71     19.62 o 
  -2  -3  15       12.36       24.25     19.35 o 
  -1  -3  15       19.34       34.33     19.62 o 
  -5  -2  15       69.47       67.03     18.26 o 
  -4  -2  15        4.55       -6.27     17.17 o 
  -3  -2  15       15.70       19.89     18.26 o 
  -2  -2  15       19.89       39.24     15.26 o 
  -1  -2  15        2.21       23.98     17.44 o 
  -5  -1  15        0.37       -5.72     16.62 o 
  -4  -1  15        5.46       12.81     13.08 o 
  -3  -1  15       93.69      114.18     19.89 o 
  -2  -1  15        5.72       19.62     16.89 o 
  -1  -1  15        9.12       10.35     17.17 o 
  -4   0  15       35.85       51.77     15.53 o 
  -3   0  15        3.45       13.62     17.17 o 
                                                 
